# Supplementary material for: Genome-Wide Association Analysis Coupled With Transcriptome Analysis Reveals Candidate Genes Related to Salt Stress in Alfalfa (Medicago sativa L.)
Source: Front Plant Sci. 2022 Feb 3;12:826584. doi: 10.3389/fpls.2021.826584 (PMC8850473; doi:10.3389/fpls.2021.826584)
Supplement: Supplementary Table 1 — The association panel related information used in this study. [file Table_1.XLSX]

## Sheet: Sheet1
Taxa	Name	Improvement of Breeding status	Region
B1	CN 39472	Landrace	United States
B10	Zhongmu No.1	Cultivar	China
B100	Tashkentskaya 1728	Cultivar	Tashkent Uzbekistan
B101	Euver	Cultivar	France
B102	Batinah	Cultivar	Oman
B103	Mandan 1271	Cultivar	United States
B104	Iar-B-1004	Uncertain improvement status	Romania
B105	Kamalinsk 530	Cultivar	Former Soviet Union
B106	Augunya 11	Cultivar	Unknown
B107	Zaykevicha Odessa	Cultivar	Ukraine
B108	I-250-78	Cultivar	Egypt
B109	Tashkentskaya 721	Cultivar	Tashkent Uzbekistan
B110	Luzerna De Zaragoza	Landrace	Spain
B111	C111	Uncertain improvement status	Argentina
B112	Orchesienne	Cultivar	France
B113	Sa 6767	Uncertain improvement status	Greece
B114	No. 1042	Uncertain improvement status	Turkey
B115	Gr 767	Landrace	Morocco
B117	Gr 722	Landrace	Morocco
B118	Gr 695	Landrace	Morocco
B119	No. 7	Uncertain improvement status	Spain
B12	No. 265	Landrace	Turkey
B120	Gr 638	Landrace	Morocco
B121	Gr 642	Landrace	Morocco
B122	I-247-78	Cultivar	Egypt
B125	Gr 612	Landrace	Morocco
B126	Jequetepeque	Landrace	Peru
B128	Santa Lucia	Landrace	Peru
B129	Pianguan	Landrace	China
B13	No. 2623	Landrace	Turkey
B130	Xianyang	Landrace	China
B154	Irmsskaja	Cultivar	Former Soviet Union
B155	Krasnovodopadskaja 8	Cultivar	Former Soviet Union
B157	Andizanskaja 1	Cultivar	Former Soviet Union
B158	Hivinskaja Mestnaja	Cultivar	Former Soviet Union
B159	Gongnong	Cultivar	China
B160	D2675	Cultivar	China
B161	Humeng	Cultivar	China
B162	CN 39545	Landrace	United States
B166	Pompeya	Landrace	Bolivia
B131	Baoding	Landrace	China
B132	Yanggao	Cultivar	China
B133	Yuncheng	Landrace	China
B134	Yongji	Landrace	China
B135	Longmu No.1	Landrace	China
B136	Shijiazhuang	Landrace	China
B137	Langshan	Landrace	China
B138	Wudi	Landrace	China
B139	Beijiang	Landrace	China
B14	No. 1377	Landrace	Turkey
B140	Xinmu	Cultivar	China
B141	Gannong No.3	Cultivar	China
B142	Tainshui	Landrace	China
B143	Longdong	Landrace	China
B144	Longzhong	Landrace	China
B145	Gongnong No.1	Cultivar	China
B146	D2679	Landrace	China
B147	Hexi	Wild material	China
B148	Guyuan	Cultivar	China
B149	No.39Muxu	Wild material	China
B15	Zaoshu	Landrace	China
B150	Aohan	Landrace	China
B151	Zhaodong	Landrace	China
B152	Xinjiangdaye	Cultivar	China
B167	R-140	Cultivar	Bolivia
B17	CN 39471	Landrace	United States
B170	Criolla	Landrace	Bolivia
B171	Cullaspurro	Landrace	Peru
B172	Wuming	Cultivar	China
B173	Wulumuqi	Cultivar	China
B174	K-1079	Cultivar	Afghanistan
B175	K-1049	Cultivar	Afghanistan
B180	No. 972	Landrace	Pakistan
B181	Grimm	Landrace	Canada
B183	CN 39618	Landrace	Canada
B184	No. 12893	Landrace	Afghanistan
B185	CN 39568	Landrace	United States
B188	No. 16107	Cultivar	Belgium
B189	A12	Cultivar	France
B19	Yonca Kayseri	Landrace	Turkey
B190	Pushkinskaya	Cultivar	Former Soviet Union
B191	Almaatinskaya 2528	Cultivar	Kazakhstan
B197	Reque	Landrace	Peru
B198	Coro	Landrace	Peru
B199	Mochona	Landrace	Peru
B20	Fewan	Cultivar	Peru
B201	CN 39541	Landrace	United States
B202	Yonca	Landrace	Turkey
B203	No. 1602	Landrace	Turkey
B204	No. 9819	Cultivar	Syria
B205	No. 9217	Landrace	Turkey
B206	CN 39524	Landrace	United States
B207	CN 39526	Landrace	United States
B208	CN 39527	Landrace	United States
B209	CN 39528	Landrace	United States
B21	Yonca	Cultivar	Turkey
B210	Grimm	Landrace	United States
B211	No. 7576	Landrace	Turkey
B212	No. 8462	Landrace	Turkey
B213	Kara	Landrace	Turkey
B214	Sa 6735	Landrace	Turkey
B215	No. 9457	Landrace	Turkey
B216	No. 9202	Landrace	Turkey
B219	Rustique	Landrace	Portugal
B22	Pampa	Cultivar	Argentina
B220	CN 39532	Landrace	United States
B227	Huanara	Landrace	Peru
B23	Jinhuanghou	Uncertain improvement status	China
B230	California	Landrace	Bolivia
B231	Ar 159	Cultivar	Former Soviet Union
B232	Ar 221	Cultivar	Tashkent Uzbekistan
B233	Tashkentskaya 1	Cultivar	Tashkent Uzbekistan
B234	Tashkentskaya 1728	Cultivar	Tashkent Uzbekistan
B235	Vir 8950	Landrace	Turkmenistan
B236	Nahilevanskaja (Mestnaja)	Cultivar	Former Soviet Union
B237	Iolotanskaja 1763	Cultivar	Former Soviet Union
B238	Tokmakskaya Mestnaya	Cultivar	Former Soviet Union
B24	J-5.Fao.51.822	Landrace	Pakistan
B244	No. 513	Cultivar	Turkey
B245	Flamande	Landrace	France
B248	Shawan	Cultivar	China
B249	Ar 118	Landrace	Former Soviet Union
B25	Vela	Cultivar	Canada
B26	D-2216	Wild material	Kazakhstan
B27	Trek	Cultivar	Canada
B28	Sirotasman	Cultivar	Australia
B29	Alta Sierra	Landrace	Chile
B3	G13608	Uncertain improvement status	Algeria
B31	Grimm	Uncertain improvement status	Canada
B32	CN 40088	Landrace	Turkey
B33	CN 39465	Landrace	United States
B336	Uruguay Clone 10	Cultivar	Uruguay
B337	Hodoninska	Cultivar	Sofia, Bulgaria
B34	Paine	Cultivar	Argentina
B341	Hairy Peruvian	Landrace	Kenya
B342	Cin 1925	Uncertain improvement status	Norway
B343	Bandi	Cultivar	Yemen
B346	Lucerne Daehnfeldt	Cultivar	Denmark
B35	R-55	Cultivar	Canada
B350	No. 17228	Wild material	Macedonia
B352	Vir 5068	Wild material	Azerbaijan
B355	Verko	Cultivar	Poland
B358	CN 31366	Uncertain improvement status	Norway
B359	T-39	Wild material	Bosnia and Herzegovina
B362	C36	Uncertain improvement status	Morocco
B365	No. 13412	Wild material	Former Soviet Union
B366	Hybride Milfeuil	Cultivar	Japan
B37	Je 028	Landrace	Turkey
B370	No. 7827	Uncertain improvement status	Turkey
B371	No. 17173	Wild material	Macedonia
B372	Ai 2050	Cultivar	Japan
B374	Lapioszelei	Cultivar	Hungary
B376	Prescot	Cultivar	Denmark
B377	G 8249	Uncertain improvement status	Portugal
B38	Bl 422	Cultivar	Former Serbia and Montenegro
B382	No. 9659	Landrace	Turkey
B383	Kitawakaba	Cultivar	Japan
B384	W6 14165	Wild material	Nepal
B386	W6 14164	Wild material	Nepal
B387	Gong Nong	Uncertain improvement status	Mongolia
B39	R 75	Wild material	Romania
B391	Sazova Kir	Cultivar	Turkey
B395	565	Wild material	Tajikistan
B396	G 5187	Uncertain improvement status	United States
B397	Vir 8471	Landrace	Ecuador
B398	Hybride De Crecy	Cultivar	Japan
B399	Bvr-2	Cultivar	United Kingdom
B4	Je 147	Wild material	Turkey
B400	G7413	Cultivar	Afghanistan
B42	Je 035	Wild material	Turkey
B44	No. 10137	Uncertain improvement status	Turkey
B45	No. 10525	Uncertain improvement status	Turkey
B46	Bn 6261-48	Cultivar	Australia
B47	Gr 647	Landrace	Morocco
B49	No. 31	Uncertain improvement status	India
B5	G 13567	Uncertain improvement status	Cyprus
B50	G 456	Cultivar	Spain
B51	Luzerne Chinese	Cultivar	South Africa
B52	Miechowska	Landrace	Poland
B53	No. 125	Uncertain improvement status	Turkey
B54	Sa 6741	Uncertain improvement status	Iran
B55	CN 39480	Landrace	United States
B56	CN 39479	Landrace	United States
B57	CN 39540	Landrace	United States
B58	CN 39502	Landrace	United States
B59	CN 39499	Landrace	United States
B6	CN 39489	Landrace	United States
B60	No. 12991	Landrace	Afghanistan
B62	CN 39473	Landrace	United States
B63	No. 12835	Landrace	Afghanistan
B64	CN 39492	Landrace	United States
B65	Luzon W:S Alfa	Cultivar	Sweden
B67	No. 29003	Uncertain improvement status	Former Soviet Union
B69	Sa 6747	Wild material	Former Soviet Union
B7	Sa6772	Uncertain improvement status	Algeria
B70	1-312	Cultivar	Turkey
B71	Flemish	Cultivar	France
B73	No. 26689	Cultivar	Former Soviet Union
B74	K1107	Cultivar	Jordan
B75	Moche	Cultivar	Peru
B76	Bn 7928	Uncertain improvement status	Spain
B77	G 11318, G 13225	Cultivar	Iran
B8	No. 8387	Uncertain improvement status	Turkey
B81	CN 39494	Landrace	United States
B84	R-142	Cultivar	Bolivia
B85	R-118	Cultivar	Bolivia
B86	Criolla	Landrace	Bolivia
B87	R-92	Cultivar	Bolivia
B88	CN 39576	Landrace	Canada
B89	CN 39569	Landrace	Canada
B9	Yuhsian	Cultivar	China
B90	CN 39520	Landrace	United States
B91	Gr 793	Landrace	Morocco
B92	Keivskaje Krasnogibridnaj	Cultivar	Ukraine
B93	Tingsi	Cultivar	China
B94	Ai 2051	Cultivar	Japan
B95	Fortin Pergamino	Cultivar	Argentina
B96	Agua Salada	Landrace	Peru
B97	Tashkentskaja 3192	Cultivar	Tashkent Uzbekistan
B99	Vir 19915	Wild material	United States
