# Supplementary material for: Genome-Wide Association Analysis Coupled With Transcriptome Analysis Reveals Candidate Genes Related to Salt Stress in Alfalfa (Medicago sativa L.)
Source: Front Plant Sci. 2022 Feb 3;12:826584. doi: 10.3389/fpls.2021.826584 (PMC8850473; doi:10.3389/fpls.2021.826584)
Supplement: Supplementary Table 2 — Significant SNPs identified via a GLM. [file Table_2.XLSX]

## Sheet: Sheet1
Trait	Marker	Chr	Pos	LOD	R2
Tolerance.to.salt.stress	chr5__71576429	5	71576429	7.01314	0.17713
Tolerance.to.salt.stress	chr7__72989617	7	72989617	7.00691	0.1944
Tolerance.to.salt.stress	chr2__67122391	2	67122391	6.56783	0.18344
Tolerance.to.salt.stress	chr6__37606744	6	37606744	6.05903	0.14921
Tolerance.to.salt.stress	chr7__8960887	7	8960887	5.76379	0.14176
Tolerance.to.salt.stress	chr1__69958318	1	69958318	5.69218	0.13994
Tolerance.to.salt.stress	chr3__54403657	3	54403657	5.61466	0.13797
Tolerance.to.salt.stress	chr8__83555064	8	83555064	5.58704	0.1584
Tolerance.to.salt.stress	chr6__97595364	6	97595364	5.47925	0.13452
Tolerance.to.salt.stress	chr2__37337868	2	37337868	5.43641	0.23079
Tolerance.to.salt.stress	chr8__39543644	8	39543644	5.41778	0.13141
Tolerance.to.salt.stress	chr3__35880175	3	35880175	5.3047	0.13007
Tolerance.to.salt.stress	chr2__81709753	2	81709753	5.29591	0.12984
Tolerance.to.salt.stress	chr4__8427058	4	8427058	5.16319	0.12644
Tolerance.to.salt.stress	chr6__12007147	6	12007147	5.14349	0.12593
Tolerance.to.salt.stress	chr5__28059004	5	28059004	5.1259	0.12548
Tolerance.to.salt.stress	chr2__64256667	2	64256667	5.12335	0.12541
Tolerance.to.salt.stress	chr6__6746541	6	6746541	5.02865	0.14379
Tolerance.to.salt.stress	chr7__31032898	7	31032898	5.02528	0.1437
Tolerance.to.salt.stress	chr8__34586223	8	34586223	5.01533	0.12264
Salt.germination...ic.50..valu	chr7__57047224	7	57047224	6.59435	0.11335
Salt.germination...ic.50..valu	chr1__5152907	1	5152907	6.35644	0.10916
Salt.germination...ic.50..valu	chr3__64026087	3	64026087	6.31066	0.12345
Salt.germination...ic.50..valu	chr3__43640366	3	43640366	6.29229	0.10802
Salt.germination...ic.50..valu	chr8__46388623	8	46388623	6.11859	0.10495
Salt.germination...ic.50..valu	chr1__28933639	1	28933639	5.9418	0.11679
Salt.germination...ic.50..valu	chr1__28933708	1	28933708	5.86252	0.11535
Salt.germination...ic.50..valu	chr6__35761890	6	35761890	5.57344	0.09524
Salt.germination...ic.50..valu	chr6__31235013	6	31235013	5.55497	0.0949
Salt.germination...ic.50..valu	chr5__29417598	5	29417598	5.54831	0.10962
Salt.germination...ic.50..valu	chr3__3919619	3	3919619	5.46798	0.09335
Salt.germination...ic.50..valu	chr7__29989074	7	29989074	5.43966	0.09284
Salt.germination...ic.50..valu	chr4__32746445	4	32746445	5.37304	0.09164
Salt.germination...ic.50..valu	chr8__27153248	8	27153248	5.30115	0.10572
Salt.germination...ic.50..valu	chr8__1376482	8	1376482	5.27103	0.10451
Salt.germination...ic.50..valu	chr3__10541391	3	10541391	5.20876	0.10336
Salt.germination...ic.50..valu	chr1__25443544	1	25443544	5.18175	0.0891
Salt.germination...ic.50..valu	chr6__68779765	6	68779765	5.14712	0.08757
Salt.germination...ic.50..valu	chr6__96785803	6	96785803	5.12075	0.10222
Salt.germination...ic.50..valu	chr2__49376506	2	49376506	5.06765	0.10612
Salt.germination...ic.50..valu	chr1__39244869	1	39244869	5.0653	0.08609
Salt.germination...ic.50..valu	chr7__28803049	7	28803049	5.05057	0.08583
Salt.germination...ic.50..valu	chr2__23921553	2	23921553	5.04947	0.08581
Salt.germination...ic.50..valu	chr5__70476869	5	70476869	5.01322	0.08515
