# Supplementary material for: Genome-Wide Association Analysis Coupled With Transcriptome Analysis Reveals Candidate Genes Related to Salt Stress in Alfalfa (Medicago sativa L.)
Source: Front Plant Sci. 2022 Feb 3;12:826584. doi: 10.3389/fpls.2021.826584 (PMC8850473; doi:10.3389/fpls.2021.826584)
Supplement: Supplementary Table 3 — Upregulated DEGs in leaves under salt stress. [file Table_3.XLSX]

## Sheet: Sheet1
Gene ID	Chr	Pos_S	Pos_E	Annotation
MsG0180004110.01	Chr1	73513441	73518766	Proteinase inhibitor I13, potato inhibitor I
MsG0180000301.01	Chr1	4170067	4171117	Gibberellin regulated protein
MsG0180004349.01	Chr1	76745617	76750007	Glycoside hydrolase family 27/36, conserved site
MsG0180000304.01	Chr1	4204089	4206522	NAD-binding domain superfamily
MsG0180005542.01	Chr1	93058073	93058819	Protein of unknown function DUF688
MsG0180005556.01	Chr1	93239234	93240080	Chlorophyll A-B binding protein
MsG0180000189.01	Chr1	2634503	2638325	Inositol polyphosphate-related phosphatase
MsG0180004369.01	Chr1	77056740	77062547	Cys/Met metabolism, pyridoxal phosphate-dependent enzyme
MsG0180004941.01	Chr1	84712640	84713614	Glutathione S-transferase, C-terminal domain superfamily
MsG0180004088.01	Chr1	73119655	73130002	Domain of unknown function DUF4283
MsG0180005450.01	Chr1	91989108	91993000	#N/A
MsG0180005555.01	Chr1	93231351	93236084	Chlorophyll A-B binding protein
MsG0180001152.01	Chr1	16619892	16623919	Oxoglutarate/iron-dependent dioxygenase
MsG0180000201.01	Chr1	2760862	2761116	WD40/YVTN repeat-like-containing domain superfamily
MsG0180005545.01	Chr1	93085428	93095343	DNA helicase Pif1-like
MsG0180004111.01	Chr1	73520325	73520877	Proteinase inhibitor I13, potato inhibitor I
MsG0180004706.01	Chr1	81606855	81610350	Pectinacetylesterase/NOTUM
MsG0180000008.01	Chr1	268399	270123	NADH
MsG0180004984.01	Chr1	85219228	85220121	Small GTPase superfamily
MsG0180004090.01	Chr1	73175781	73180964	Sieve element occlusion, N-terminal
MsG0180005328.01	Chr1	90393498	90396484	Cytochrome P450
MsG0180001158.01	Chr1	16674491	16674787	#N/A
MsG0180004483.01	Chr1	78690577	78716244	Barwin domain
MsG0180005558.01	Chr1	93259379	93267372	Chlorophyll A-B binding protein
MsG0180000030.01	Chr1	508395	511538	Alcohol dehydrogenase, zinc-type, conserved site
MsG0180006177.01	Chr1	101012535	101019613	CobW/HypB/UreG, nucleotide-binding domain
MsG0180004946.01	Chr1	84753737	84766870	Chaperonin Cpn60
MsG0180004969.01	Chr1	85028712	85040849	Exocyst complex component Exo70
MsG0180003097.01	Chr1	56475912	56503776	Zinc finger, TRAF-type
MsG0180004752.01	Chr1	82204442	82210603	ABC transporter-like
MsG0180004809.01	Chr1	83019147	83022419	Fungal lipase-like domain
MsG0180002023.01	Chr1	31245428	31257462	Protein of unknown function DUF247, plant
MsG0180005586.01	Chr1	93642727	93647189	Homocysteine-binding domain
MsG0180001447.01	Chr1	21330063	21333082	O-methyltransferase, family 2
MsG0180000980.01	Chr1	14042475	14046458	PPM-type phosphatase, divalent cation binding
MsG0180004223.01	Chr1	75084829	75109359	Glycoside hydrolase family 27/36, conserved site
MsG0180000747.01	Chr1	10593552	10612131	DNA topoisomerase, type IA, domain 2
MsG0180001977.01	Chr1	30150147	30158471	Thiolase
MsG0180002394.01	Chr1	37926782	37927477	Ubiquitin domain
MsG0180003435.01	Chr1	62271699	62272760	Late embryogenesis abundant protein LEA
MsG0180004656.01	Chr1	80852308	80860010	Lon, substrate-binding domain
MsG0180004266.01	Chr1	75762510	75763820	Aspartic peptidase domain superfamily
MsG0180004980.01	Chr1	85143889	85144359	Transcription factor, MADS-box
MsG0180004244.01	Chr1	75492036	75492659	Cys/Met metabolism, pyridoxal phosphate-dependent enzyme
MsG0180004867.01	Chr1	83759290	83762820	Zinc finger, RING-type
MsG0180005849.01	Chr1	96848240	96848692	#N/A
MsG0180000798.01	Chr1	11306768	11310808	CCT domain
MsG0180005573.01	Chr1	93504751	93507646	Ribosomal protein S3Ae
MsG0180005790.01	Chr1	96166817	96175922	Six-hairpin glycosidase superfamily
MsG0180004596.01	Chr1	80128071	80134610	Cytochrome b245, heavy chain
MsG0180004869.01	Chr1	83792308	83799432	ABC transporter-like
MsG0180005685.01	Chr1	94900568	94904605	Protein kinase domain
MsG0180004606.01	Chr1	80272748	80275517	Hypoxia induced protein, domain
MsG0180000428.01	Chr1	5875110	5882724	Mrp, conserved site
MsG0180004048.01	Chr1	72470278	72472450	Caleosin-related
MsG0180005209.01	Chr1	88571578	88578205	Major intrinsic protein
MsG0180005957.01	Chr1	98045788	98051789	Nucleolar complex protein 2
MsG0180004920.01	Chr1	84395653	84398423	Lipase, GDXG, putative histidine active site
MsG0180004859.01	Chr1	83678491	83683125	NAD-binding domain
MsG0180005557.01	Chr1	93255344	93256342	Chlorophyll A-B binding protein
MsG0180000440.01	Chr1	6052683	6055938	Cytochrome P450
MsG0180004918.01	Chr1	84363745	84365419	Transcription factor, GTP-binding domain
MsG0180005256.01	Chr1	89236144	89236644	Transcription factor, GTP-binding domain
MsG0180001453.01	Chr1	21444905	21457575	O-methyltransferase, family 2
MsG0180005813.01	Chr1	96519171	96522011	Alcohol dehydrogenase, zinc-type, conserved site
MsG0180004263.01	Chr1	75717882	75736323	Armadillo-like helical
MsG0180003671.01	Chr1	66389051	66389461	Histone H2B
MsG0180000481.01	Chr1	6673224	6673655	Ctr copper transporter
MsG0180004692.01	Chr1	81297189	81298526	Aminotransferase class V domain
MsG0180000979.01	Chr1	14011300	14014175	Protein kinase domain
MsG0180000812.01	Chr1	11519926	11539528	Histidine kinase/HSP90-like ATPase superfamily
MsG0180001969.01	Chr1	30058880	30061930	Leucine-rich repeat
MsG0180004777.01	Chr1	82667876	82669805	WRKY domain
MsG0180004866.01	Chr1	83753633	83754924	UspA
MsG0180003793.01	Chr1	68231128	68233000	Ribosomal protein L14P
MsG0180003809.01	Chr1	68545499	68550650	ABC transporter-like
MsG0180005255.01	Chr1	89235209	89235928	Translation elongation factor EFTu/EF1A, C-terminal
MsG0180005418.01	Chr1	91620451	91625124	NAD-binding domain superfamily
MsG0180004915.01	Chr1	84328425	84330017	WD40 repeat
MsG0180004807.01	Chr1	83002374	83006608	Patatin-like phospholipase domain
MsG0180006077.01	Chr1	99792804	99810048	Phosphatidylinositol 3-/4-kinase, catalytic domain
MsG0180001391.01	Chr1	20394464	20398288	O-methyltransferase, family 2
MsG0180005888.01	Chr1	97158997	97165218	Multi antimicrobial extrusion protein
MsG0180003313.01	Chr1	60430931	60431299	Ribosomal protein S17e
MsG0180005819.01	Chr1	96554713	96571104	Protein kinase domain
MsG0180004868.01	Chr1	83764400	83765710	Ribosome biogenesis protein Nop16
MsG0180001083.01	Chr1	15734090	15737222	GDSL lipase/esterase
MsG0180005384.01	Chr1	91104528	91104764	Ribosomal protein L3
MsG0180001076.01	Chr1	15670476	15673972	GDSL lipase/esterase
MsG0180002936.01	Chr1	53440287	53442611	C2 domain
MsG0180000246.01	Chr1	3352425	3353012	#N/A
MsG0180003117.01	Chr1	56858366	56861810	Ribosomal protein S5/S7
MsG0180003854.01	Chr1	69245387	69248950	Tetratricopeptide-like helical domain superfamily
MsG0180004940.01	Chr1	84704453	84711770	#N/A
MsG0180003891.01	Chr1	69753314	69754510	Linker histone H1/H5, domain H15
MsG0180004403.01	Chr1	77523244	77525584	F-box domain
MsG0180005235.01	Chr1	88927110	88928553	Transcription factor, GTP-binding domain
MsG0180004548.01	Chr1	79462596	79469931	#N/A
MsG0180001066.01	Chr1	15444787	15449557	Amino acid transporter, transmembrane domain
MsG0180002812.01	Chr1	45686345	45701499	Uncharacterised domain NUC173
MsG0180003303.01	Chr1	60238399	60244968	L-Aspartase-like
MsG0180003462.01	Chr1	62641407	62642767	Thaumatin
MsG0180004151.01	Chr1	74056997	74081223	Peptidyl-tRNA hydrolase
MsG0180006143.01	Chr1	100660129	100666186	Elongator complex protein 1
MsG0180003780.01	Chr1	68122127	68125650	Protein kinase domain
MsG0180004829.01	Chr1	83287387	83289549	Ribosomal protein L19/L19e
MsG0180002745.01	Chr1	44343317	44348696	EF-hand domain
MsG0180004475.01	Chr1	78622133	78630901	Linker histone H1/H5, domain H15
MsG0180003776.01	Chr1	68085333	68094483	ABC transporter-like
MsG0180003612.01	Chr1	65223003	65230188	Ribosomal protein S12/S23
MsG0180004547.01	Chr1	79460878	79462016	Phosphoglycerate/bisphosphoglycerate mutase, active site
MsG0180005130.01	Chr1	87418346	87419155	Extensin domain
MsG0180004509.01	Chr1	78972254	78975660	Ribosomal protein S24e
MsG0180000482.01	Chr1	6686677	6687126	Protein of unknown function DUF1677, plant
MsG0180004780.01	Chr1	82702366	82704653	Pentatricopeptide repeat
MsG0180001065.01	Chr1	15444476	15444724	Amino acid transporter, transmembrane domain
MsG0180003950.01	Chr1	70812519	70818804	Biotin/lipoyl attachment
MsG0180005442.01	Chr1	91912727	91936840	Pentatricopeptide repeat
MsG0180004497.01	Chr1	78904057	78904948	#N/A
MsG0180001522.01	Chr1	22626180	22628242	Seed maturation protein
MsG0180004503.01	Chr1	78943200	78945555	Ribosomal protein L13e
MsG0180003992.01	Chr1	71478406	71479710	Aspartic peptidase domain superfamily
MsG0180000154.01	Chr1	2144425	2145963	AAA+ ATPase domain
MsG0180006082.01	Chr1	99958902	99965790	Fibrillarin
MsG0180000761.01	Chr1	10750485	10751369	Ubiquitin-like domain superfamily
MsG0180005253.01	Chr1	89215012	89218682	Transcription factor, GTP-binding domain
MsG0180005850.01	Chr1	96849683	96856853	Clathrin, heavy chain/VPS, 7-fold repeat
MsG0180004020.01	Chr1	71968762	71974756	AMP-dependent synthetase/ligase
MsG0180000118.01	Chr1	1689710	1691082	Ribosomal protein S3, C-terminal
MsG0180005401.01	Chr1	91412330	91416739	Transcription factor, GTP-binding domain
MsG0180002083.01	Chr1	32409154	32411947	Plant methyltransferase dimerisation
MsG0180000280.01	Chr1	3790611	3795818	RNA recognition motif domain
MsG0180000567.01	Chr1	7960699	7961489	#N/A
MsG0180004770.01	Chr1	82507219	82508351	SANT/Myb domain
MsG0180005851.01	Chr1	96873799	96877052	RNA recognition motif domain
MsG0180006126.01	Chr1	100408234	100411048	Glutathione S-transferase, N-terminal
MsG0180005143.01	Chr1	87515611	87516420	Extensin domain
MsG0180006246.01	Chr1	101823976	101824762	Sugar/inositol transporter
MsG0180001102.01	Chr1	16012696	16027714	Chaperonin TCP-1, conserved site
MsG0180003585.01	Chr1	64731924	64732424	Ribosomal protein L11/L12
MsG0180005674.01	Chr1	94808646	94809485	#N/A
MsG0180000842.01	Chr1	11941722	11944834	Amino acid transporter, transmembrane domain
MsG0180004657.01	Chr1	80861414	80871224	AAA+ ATPase domain
MsG0180002458.01	Chr1	38639370	38644234	Pentatricopeptide repeat
MsG0180004947.01	Chr1	84769609	84769842	Glutathione S-transferase, C-terminal domain superfamily
MsG0180000047.01	Chr1	794510	799633	Heat shock protein Hsp90 family
MsG0180006125.01	Chr1	100399207	100406639	Aluminum-activated malate transporter
MsG0180000277.01	Chr1	3708808	3710783	Myc-type, basic helix-loop-helix domain
MsG0180003729.01	Chr1	67372275	67374650	Ribosomal protein S4/S9, N-terminal
MsG0180003888.01	Chr1	69724152	69724880	Linker histone H1/H5, domain H15
MsG0180003688.01	Chr1	66629757	66630167	Histone H2B
MsG0180000271.01	Chr1	3544775	3552345	SCP2 sterol-binding domain
MsG0180000098.01	Chr1	1391938	1394285	Glyoxal oxidase, N-terminal
MsG0180004877.01	Chr1	83902164	83904086	DapA-like
MsG0180002326.01	Chr1	36737918	36741943	Protein kinase domain
MsG0180000562.01	Chr1	7906140	7916374	SNF2-related, N-terminal domain
MsG0180005426.01	Chr1	91712287	91713580	Ribosomal protein L36e
MsG0180002715.01	Chr1	43584955	43590403	Glycosyl transferase, family 4
MsG0180005896.01	Chr1	97247590	97251506	Multi antimicrobial extrusion protein
MsG0180000139.01	Chr1	1956991	1960943	Ribosomal protein L30, ferredoxin-like fold domain superfamily
MsG0180005032.01	Chr1	85983614	85985672	2Fe-2S ferredoxin-type iron-sulfur binding domain
MsG0180000876.01	Chr1	12576054	12577814	Proton-dependent oligopeptide transporter family
MsG0180004154.01	Chr1	74121787	74122593	Aspartic peptidase domain superfamily
MsG0180000580.01	Chr1	8079007	8082428	Brix domain
MsG0180003874.01	Chr1	69575950	69576846	Cytochrome P450
MsG0180001539.01	Chr1	22935431	22944946	Cytochrome P450
MsG0180006087.01	Chr1	100015657	100037043	JmjC domain
MsG0180004854.01	Chr1	83610645	83611911	Ribosomal protein L22e
MsG0180005196.01	Chr1	88311714	88317569	Pleckstrin homology domain
MsG0180001393.01	Chr1	20490176	20491303	O-methyltransferase, family 2
MsG0180005673.01	Chr1	94796143	94796997	#N/A
MsG0180001312.01	Chr1	19272846	19282536	SNF2-related, N-terminal domain
MsG0180002978.01	Chr1	54159368	54160680	Late embryogenesis abundant protein, LEA-25/LEA-D113
MsG0180004853.01	Chr1	83598592	83604761	Sodium/calcium exchanger membrane region
MsG0180005501.01	Chr1	92561616	92576667	Nucleic acid-binding, OB-fold
MsG0180000291.01	Chr1	4032621	4037584	Peptidase C1A, papain C-terminal
MsG0180003253.01	Chr1	59154785	59160668	Homeobox domain
MsG0180000575.01	Chr1	8028343	8032840	Ribosomal protein L39e
MsG0180006118.01	Chr1	100317298	100319418	Band 7 domain
MsG0180003304.01	Chr1	60259300	60263561	SANT/Myb domain
MsG0180006085.01	Chr1	99976695	99988588	JmjC domain
MsG0180004718.01	Chr1	81800375	81806468	Glycoside hydrolase, family 5
MsG0180003913.01	Chr1	70052441	70054340	Protein of unknown function PDDEXK-like
MsG0180001131.01	Chr1	16385286	16399035	DNA topoisomerase, type IIA, subunit A/C-terminal
MsG0180000751.01	Chr1	10664964	10674626	GHMP kinase N-terminal domain
MsG0180003115.01	Chr1	56840543	56843869	Ribosomal protein S5/S7
MsG0180000605.01	Chr1	8577864	8584092	Alpha/beta hydrolase fold-3
MsG0180004129.01	Chr1	73743674	73745451	Ribosomal protein L14e domain
MsG0180002144.01	Chr1	33604413	33609547	Phospholipid/glycerol acyltransferase
MsG0180002050.01	Chr1	31678119	31684754	C2 domain
MsG0180003601.01	Chr1	65026421	65033431	Ubiquitin domain
MsG0180004546.01	Chr1	79454326	79454673	#N/A
MsG0180000340.01	Chr1	4656238	4657294	Phytosulfokine
MsG0180001214.01	Chr1	17469421	17472578	GTP binding domain
MsG0180004815.01	Chr1	83144284	83150817	Disulphide isomerase
MsG0180004298.01	Chr1	76271476	76278394	PMR5 N-terminal domain
MsG0180002026.01	Chr1	31332696	31346663	C2 domain
MsG0180000363.01	Chr1	4935771	4940489	DnaJ domain
MsG0180003035.01	Chr1	55364452	55365865	Fumarylacetoacetase-like, C-terminal
MsG0180003897.01	Chr1	69802704	69808758	Ribosomal protein S19/S15
MsG0180001951.01	Chr1	29792516	29792942	EF-hand domain
MsG0180004109.01	Chr1	73505216	73506928	Domain of unknown function DUF4283
MsG0180003244.01	Chr1	58980670	59006185	Vacuolar protein sorting-associated protein 35
MsG0180001973.01	Chr1	30085408	30089855	Thiolase
MsG0180005764.01	Chr1	95866468	95870386	Glycoside hydrolase, family 3, N-terminal
MsG0180004402.01	Chr1	77520808	77522014	Phloem protein 2-like
MsG0180005953.01	Chr1	98001351	98004719	SANT/Myb domain
MsG0180000148.01	Chr1	2025099	2027643	Major facilitator, sugar transporter-like
MsG0180006079.01	Chr1	99819886	99823870	#N/A
MsG0180000570.01	Chr1	7983575	7984165	Protein of unknown function DUF868, plant
MsG0180004064.01	Chr1	72713197	72715398	HR-like lesion-inducer
MsG0180000113.01	Chr1	1630915	1636543	Small GTP-binding protein domain
MsG0180000071.01	Chr1	1058202	1067474	Zinc finger, CCHC-type
MsG0180003302.01	Chr1	60235017	60236247	Anticodon-binding
MsG0180006078.01	Chr1	99811517	99813421	Armadillo-type fold
MsG0180004469.01	Chr1	78494570	78499750	Thiaminase-2/PQQC
MsG0180005407.01	Chr1	91448828	91457199	Transcription factor, GTP-binding domain
MsG0180000354.01	Chr1	4823021	4828290	Chaperonin Cpn60
MsG0180004954.01	Chr1	84916714	84924030	#N/A
MsG0180001213.01	Chr1	17464980	17468133	K Homology domain, type 2
MsG0180003072.01	Chr1	56182678	56186579	RNA recognition motif domain
MsG0180000355.01	Chr1	4830674	4834677	Chaperonin Cpn60/TCP-1 family
MsG0180005007.01	Chr1	85583307	85591521	WD40 repeat
MsG0180003573.01	Chr1	64366319	64374277	Nucleolar protein 14
MsG0180004463.01	Chr1	78335981	78344141	RNA recognition motif domain
MsG0180001985.01	Chr1	30238430	30244396	Potassium channel, voltage-dependent, beta subunit, KCNAB-related
MsG0180004320.01	Chr1	76385854	76386762	Pescadillo
MsG0180004354.01	Chr1	76816548	76817300	Late embryogenesis abundant protein, LEA-14
MsG0180000155.01	Chr1	2150941	2153490	Aldolase-type TIM barrel
MsG0180001611.01	Chr1	24074017	24076025	Pentatricopeptide repeat
MsG0180001523.01	Chr1	22634559	22637990	Alpha/beta hydrolase fold-1
MsG0180004652.01	Chr1	80809503	80812826	Calreticulin/calnexin
MsG0180000882.01	Chr1	12661846	12681050	RNA recognition motif domain
MsG0180004176.01	Chr1	74481281	74487278	Small GTP-binding protein domain
MsG0180005624.01	Chr1	94166007	94168171	HAD hydrolase, subfamily IA
MsG0180004014.01	Chr1	71871932	71880721	Uncharacterised domain NUC173
MsG0180000608.01	Chr1	8600518	8627168	ATPase, AFG1-like
MsG0180003258.01	Chr1	59260653	59264296	Ribosomal protein S8e/ribosomal biogenesis NSA2
MsG0180003623.01	Chr1	65340815	65345671	Ribosomal protein L4/L1e
MsG0180005679.01	Chr1	94837914	94841779	Protein kinase domain
MsG0180006154.01	Chr1	100780584	100781534	Protein of unknown function DUF966
MsG0180005569.01	Chr1	93485427	93487836	IQ motif, EF-hand binding site
MsG0180000841.01	Chr1	11925075	11929483	F-box associated domain, type 1
MsG0180004536.01	Chr1	79308132	79317525	Cation/H+ exchanger
MsG0180005218.01	Chr1	88707151	88712223	Patatin-like phospholipase domain
MsG0180001169.01	Chr1	16777931	16786933	Zinc finger, RING-type
MsG0180005649.01	Chr1	94477071	94481857	Putative RNA methyltransferase
MsG0180002024.01	Chr1	31260940	31272829	RNA recognition motif domain
MsG0180001609.01	Chr1	24057242	24059358	#N/A
MsG0180000336.01	Chr1	4568583	4584126	FKBP-type peptidyl-prolyl cis-trans isomerase domain
MsG0180003602.01	Chr1	65037720	65039766	ABC transporter-like
MsG0180000835.01	Chr1	11858827	11864403	Ribosomal protein L28/L24
MsG0180005942.01	Chr1	97825139	97827015	Glycosyl transferase, family 14
MsG0180006047.01	Chr1	99354806	99357866	Phospholipase-like
MsG0180003993.01	Chr1	71496185	71508715	DNA helicase Pif1-like
MsG0180000153.01	Chr1	2141202	2142854	AAA+ ATPase domain
MsG0180000256.01	Chr1	3451464	3453766	Mrp, conserved site
MsG0180006172.01	Chr1	100972859	100979140	Serine aminopeptidase, S33
MsG0180000356.01	Chr1	4834700	4837348	Chaperonin Cpn60/TCP-1 family
MsG0180005368.01	Chr1	90882908	90886053	Uncharacterised conserved protein UCP009193
MsG0180005264.01	Chr1	89321019	89328366	Carbon-nitrogen hydrolase
MsG0180005195.01	Chr1	88301601	88306217	Ribophorin I
MsG0180005918.01	Chr1	97541550	97544540	PB1 domain
MsG0180004794.01	Chr1	82793260	82800788	Mediator complex, subunit Med14
MsG0180004491.01	Chr1	78810588	78812389	#N/A
MsG0180001400.01	Chr1	20576517	20577934	O-methyltransferase, family 2
MsG0180000606.01	Chr1	8584964	8595548	Glycoside hydrolase, family 28
MsG0180002184.01	Chr1	34394603	34405280	Domain of unknown function DUF155
MsG0180004808.01	Chr1	83006849	83012298	Protein kinase-like domain superfamily
MsG0180004351.01	Chr1	76781434	76786090	Glycoside hydrolase, family 27
MsG0180001142.01	Chr1	16472910	16483865	NB-ARC
MsG0180000531.01	Chr1	7461115	7462945	F-box domain
MsG0180000147.01	Chr1	2011785	2025007	Peptidase S49
MsG0180004625.01	Chr1	80471306	80473779	Ribosomal protein L18e/L15P
MsG0180005590.01	Chr1	93727808	93728976	Bifunctional inhibitor/plant lipid transfer protein/seed storage helical domain
MsG0180000577.01	Chr1	8040671	8045064	Protein kinase domain
MsG0180002738.01	Chr1	44192432	44197892	Proteasome component domain
MsG0180000621.01	Chr1	8756304	8758342	HAT repeat
MsG0180005789.01	Chr1	96153059	96153470	#N/A
MsG0180001911.01	Chr1	29266415	29278970	#N/A
MsG0180001837.01	Chr1	27991596	27995395	Translation Initiation factor eIF- 4e
MsG0180001756.01	Chr1	26446275	26460974	NADH
MsG0180005826.01	Chr1	96601813	96608275	Kynurenine formamidase
MsG0180005419.01	Chr1	91626902	91633423	#N/A
MsG0180000089.01	Chr1	1302745	1306371	Basic-leucine zipper domain
MsG0180000840.01	Chr1	11908566	11915476	Domain of unknown function DUF676, lipase-like
MsG0180001598.01	Chr1	23914752	23916023	#N/A
MsG0180000284.01	Chr1	3830734	3831261	AP2/ERF domain
MsG0180001259.01	Chr1	18421580	18424379	Oxoglutarate/iron-dependent dioxygenase
MsG0180000324.01	Chr1	4465167	4470448	Tetratricopeptide-like helical domain superfamily
MsG0180000156.01	Chr1	2156552	2157945	Radical SAM
MsG0180001048.01	Chr1	15197183	15199745	Leucine-rich repeat
MsG0180003887.01	Chr1	69719069	69720658	Zeta toxin domain
MsG0180006100.01	Chr1	100160103	100160953	Prefoldin alpha-like
MsG0180003675.01	Chr1	66457769	66460870	Arginine biosynthesis protein ArgJ
MsG0180002450.01	Chr1	38549816	38550518	Peptidase S8 propeptide/proteinase inhibitor I9
MsG0180005382.01	Chr1	91091870	91092424	#N/A
MsG0280006694.01	Chr2	5075659	5077482	Tyrosinase copper-binding domain
MsG0280007916.01	Chr2	22878041	22878971	Bet v I/Major latex protein
MsG0280010895.01	Chr2	76490389	76492015	Glycoside hydrolase, family 35
MsG0280008717.01	Chr2	37162800	37174014	Sugar/inositol transporter
MsG0280010751.01	Chr2	74369200	74369909	Zinc finger, CCCH-type
MsG0280010945.01	Chr2	77439249	77449855	ABC transporter-like
MsG0280010896.01	Chr2	76492089	76496381	D-galactoside/L-rhamnose binding SUEL lectin domain
MsG0280011203.01	Chr2	80907532	80911279	Glycoside hydrolase, family 32
MsG0280011165.01	Chr2	80409183	80412871	Glycoside hydrolase, family 32
MsG0280010794.01	Chr2	75175534	75177670	Small GTPase superfamily
MsG0280010823.01	Chr2	75464196	75469135	PC-Esterase
MsG0280006819.01	Chr2	6666645	6667780	Ribosomal protein S27e
MsG0280006777.01	Chr2	6075811	6080868	NAC domain
MsG0280009899.01	Chr2	60375295	60375843	Proteinase inhibitor I3, Kunitz legume
MsG0280006974.01	Chr2	8860797	8861195	Senescence regulator S40
MsG0280011361.01	Chr2	82969947	82973632	NPH3 domain
MsG0280009860.01	Chr2	59489631	59493762	Cytochrome P450
MsG0280011143.01	Chr2	80087109	80089585	Protein kinase domain
MsG0280009291.01	Chr2	49589628	49590671	UDP-glucuronosyl/UDP-glucosyltransferase
MsG0280009636.01	Chr2	55685200	55688627	Oxoglutarate/iron-dependent dioxygenase
MsG0280010929.01	Chr2	77102582	77104119	Zinc finger, RING-type
MsG0280008417.01	Chr2	31415776	31421583	Aldehyde dehydrogenase domain
MsG0280010128.01	Chr2	65078470	65081265	Leucine-rich repeat
MsG0280011362.01	Chr2	82977798	82985740	ADP/ATP carrier protein
MsG0280006327.01	Chr2	468504	477940	WD40 repeat
MsG0280010181.01	Chr2	65821737	65826423	Multi antimicrobial extrusion protein
MsG0280009666.01	Chr2	55952348	55956289	Elongation factor EFG, domain V-like
MsG0280008105.01	Chr2	25526009	25528735	Uncharacterised protein family UPF0061
MsG0280006606.01	Chr2	3993688	3993897	Protein of unknown function wound-induced
MsG0280009307.01	Chr2	49954810	49955853	UDP-glucuronosyl/UDP-glucosyltransferase
MsG0280009166.01	Chr2	46784517	46787787	H/ACA ribonucleoprotein complex, subunit Nhp2, eukaryote
MsG0280009917.01	Chr2	60735002	60737802	Oxoglutarate/iron-dependent dioxygenase
MsG0280009716.01	Chr2	57060131	57061342	Ribosomal protein L1, 3-layer alpha/beta-sandwich
MsG0280007201.01	Chr2	11859977	11865680	Aspartic peptidase domain superfamily
MsG0280008597.01	Chr2	34604308	34606153	Cytidine and deoxycytidylate deaminase domain
MsG0280010347.01	Chr2	68397303	68400837	Histone H2A
MsG0280007751.01	Chr2	20043853	20046233	Protein kinase domain
MsG0280006915.01	Chr2	7905989	7911241	Protein kinase domain
MsG0280007396.01	Chr2	14902861	14903268	Stigma-specific protein Stig1
MsG0280007759.01	Chr2	20155871	20157175	FAD linked oxidase, N-terminal
MsG0280006417.01	Chr2	1684573	1687915	Fructose-1,6-bisphosphatase class 1
MsG0280008072.01	Chr2	25103180	25106203	Cytochrome P450
MsG0280008098.01	Chr2	25454846	25458439	Molybdenum cofactor sulfurase, C-terminal
MsG0280009230.01	Chr2	48366832	48372632	ATP-dependent RNA helicase DEAD-box, conserved site
MsG0280006406.01	Chr2	1453107	1456242	Ribosomal protein L10P
MsG0280010901.01	Chr2	76553754	76554848	Kelch repeat type 1
MsG0280010520.01	Chr2	70896847	70901611	Glycoside hydrolase family 17
MsG0280008344.01	Chr2	29734647	29748397	Protein kinase domain
MsG0280009858.01	Chr2	59471603	59475346	Cytochrome P450
MsG0280007815.01	Chr2	21098894	21108355	Domain of unknown function DUF814
MsG0280006747.01	Chr2	5780629	5781864	Ribosomal protein L15e
MsG0280007278.01	Chr2	12981770	12982174	Stigma-specific protein Stig1
MsG0280010232.01	Chr2	66441294	66442319	Ribosomal protein S4/S9, N-terminal
MsG0280010654.01	Chr2	73004171	73005586	Transferase
MsG0280010252.01	Chr2	66797296	66799666	NAC domain
MsG0280008736.01	Chr2	37472114	37475534	WD40 repeat
MsG0280009326.01	Chr2	50409688	50413188	Reversibly glycosylated polypeptide
MsG0280011232.01	Chr2	81267528	81270029	Nodulin-like
MsG0280008576.01	Chr2	34208584	34214797	#N/A
MsG0280007082.01	Chr2	10379230	10382079	Glycoside hydrolase, family 14
MsG0280010980.01	Chr2	77892004	77894687	Histone H4
MsG0280006985.01	Chr2	9008836	9012389	Peptidase S10, serine carboxypeptidase
MsG0280007699.01	Chr2	19395801	19399292	Oxidoreductase FAD/NAD-binding
MsG0280006535.01	Chr2	3202700	3204232	Cytochrome P450
MsG0280007365.01	Chr2	14567308	14567715	Stigma-specific protein Stig1
MsG0280008650.01	Chr2	35722881	35727996	JmjC domain
MsG0280008037.01	Chr2	24536966	24538967	Pentatricopeptide repeat
MsG0280007690.01	Chr2	19258959	19263720	WD40 repeat
MsG0280007055.01	Chr2	10022176	10026215	Ribosomal protein S11
MsG0280008936.01	Chr2	41812667	41813113	AdipoR/Haemolysin-III-related
MsG0280008118.01	Chr2	25656443	25656850	Ribosomal protein L27e
MsG0280011231.01	Chr2	81263696	81264094	Nodulin-like
MsG0280008049.01	Chr2	24840360	24844138	Glycosyltransferase family 92
MsG0280007277.01	Chr2	12975062	12975466	Stigma-specific protein Stig1
MsG0280007073.01	Chr2	10203056	10207583	Fungal lipase-like domain
MsG0280010240.01	Chr2	66552573	66555165	CBS domain
MsG0280009760.01	Chr2	57664114	57667215	Glutathione S-transferase, N-terminal
MsG0280010648.01	Chr2	72831405	72833777	Protein kinase domain
MsG0280009662.01	Chr2	55911736	55914045	Nodule-specific GRP-repeat
MsG0280010495.01	Chr2	70548401	70551032	Ribosomal protein P1/P2, N-terminal domain
MsG0280011193.01	Chr2	80806533	80808637	Glycoside hydrolase, family 32
MsG0280009655.01	Chr2	55848423	55852921	Elongation factor EFG, domain V-like
MsG0280010346.01	Chr2	68388234	68389463	Histone H2A
MsG0280006312.01	Chr2	342364	343038	Protein DMP
MsG0280010383.01	Chr2	68837940	68840089	Ribosomal protein S28e
MsG0280011288.01	Chr2	82026765	82027256	#N/A
MsG0280006649.01	Chr2	4484474	4489123	Diacylglycerol kinase, catalytic domain
MsG0280011393.01	Chr2	83402922	83406229	Glycoside hydrolase, family 28
MsG0280009781.01	Chr2	57867654	57868721	Carotenoid oxygenase
MsG0280007222.01	Chr2	12149011	12149862	Pentatricopeptide repeat
MsG0280009711.01	Chr2	56994606	56995004	#N/A
MsG0280011406.01	Chr2	83542943	83545218	LURP-one-related
MsG0280008551.01	Chr2	33810663	33818530	Sucrose synthase
MsG0280010130.01	Chr2	65084864	65101620	Peptidase M24
MsG0280010792.01	Chr2	75154094	75157824	Prohibitin
MsG0280007871.01	Chr2	22120092	22121981	Mitochondrial inner membrane translocase subunit Tim17/Tim22/Tim23/peroxisomal protein PMP24
MsG0280006520.01	Chr2	3039847	3044359	Heat shock protein 70 family
MsG0280008283.01	Chr2	28619758	28623134	Ribosomal protein L7, eukaryotic
MsG0280010649.01	Chr2	72843406	72843818	SANT/Myb domain
MsG0280008696.01	Chr2	36650554	36657019	RNA recognition motif domain
MsG0280006413.01	Chr2	1601952	1604305	EamA domain
MsG0280009372.01	Chr2	51022830	51025782	Ribosomal protein S3Ae
MsG0280006993.01	Chr2	9112414	9113367	Ribosomal protein L38e
MsG0280006664.01	Chr2	4665731	4666171	Ribosomal protein L26/L24, eukaryotic/archaeal
MsG0280009782.01	Chr2	57868791	57869102	#N/A
MsG0280007748.01	Chr2	19975913	19977120	Berberine/berberine-like
MsG0280010113.01	Chr2	64664922	64668154	#N/A
MsG0280007423.01	Chr2	15219065	15219478	Plastid lipid-associated protein/fibrillin conserved domain
MsG0280007227.01	Chr2	12190936	12195573	RNA recognition motif domain
MsG0280007430.01	Chr2	15297912	15310559	RIN4, pathogenic type III effector avirulence factor Avr cleavage site
MsG0280006711.01	Chr2	5273122	5281260	Rubber elongation factor
MsG0280011264.01	Chr2	81661130	81661489	#N/A
MsG0280009689.01	Chr2	56343737	56344012	#N/A
MsG0280011308.01	Chr2	82196908	82198024	Ribosomal protein L37ae/L37e
MsG0280011133.01	Chr2	80016725	80022177	RNA recognition motif domain
MsG0280006360.01	Chr2	880301	883624	ATPase, AAA-type, core
MsG0280006836.01	Chr2	6952120	6953738	Ubiquitin domain
MsG0280007256.01	Chr2	12641430	12644265	Phosphoadenosine phosphosulphate reductase
MsG0280008050.01	Chr2	24853344	24856456	Restriction endonuclease type II-like
MsG0280010828.01	Chr2	75532196	75532606	Protein of unknown function DUF538
MsG0280007253.01	Chr2	12605654	12608125	Autophagy protein Atg8 ubiquitin-like
MsG0280006741.01	Chr2	5674584	5687898	Ribosomal protein S6e
MsG0280010702.01	Chr2	73618173	73621875	PPM-type phosphatase domain
MsG0280010493.01	Chr2	70525996	70532926	Protein kinase domain
MsG0280009054.01	Chr2	44401882	44402205	#N/A
MsG0280007634.01	Chr2	18363421	18365713	Ribosomal protein S27e
MsG0280009859.01	Chr2	59482251	59485931	Cytochrome P450
MsG0280006975.01	Chr2	8875659	8878119	GDSL lipase/esterase
MsG0280010897.01	Chr2	76497589	76498821	Protein of unknown function DUF1232
MsG0280009321.01	Chr2	50280873	50281139	Transcription factor, MADS-box
MsG0280006301.01	Chr2	227557	231505	Elongation factor 1B gamma, C-terminal
MsG0280008661.01	Chr2	36038747	36039178	F-box domain
MsG0280010419.01	Chr2	69252386	69256583	DnaJ domain
MsG0280008715.01	Chr2	37147932	37148228	#N/A
MsG0280007829.01	Chr2	21407746	21418110	#N/A
MsG0280009771.01	Chr2	57764326	57771694	Peptidase C19, ubiquitin carboxyl-terminal hydrolase
MsG0280008103.01	Chr2	25482531	25487072	Peptidase M20
MsG0280006639.01	Chr2	4394375	4396042	WD40 repeat
MsG0280007427.01	Chr2	15276565	15278563	Isopenicillin N synthase-like
MsG0280010519.01	Chr2	70869417	70876496	2Fe-2S ferredoxin-type iron-sulfur binding domain
MsG0280010047.01	Chr2	63510582	63511892	Bulb-type lectin domain
MsG0280009022.01	Chr2	43651728	43655984	Nodulin-like
MsG0280010979.01	Chr2	77873720	77878034	RNase P subunit p30
MsG0280010280.01	Chr2	67167267	67182063	WD40/YVTN repeat-like-containing domain superfamily
MsG0280008405.01	Chr2	30740234	30746064	Protein kinase domain
MsG0280006414.01	Chr2	1650395	1653400	#N/A
MsG0280007582.01	Chr2	17575831	17577081	F-box domain
MsG0280008414.01	Chr2	31060391	31064470	LURP-one-related
MsG0280007031.01	Chr2	9649350	9652873	Oxoglutarate/iron-dependent dioxygenase
MsG0280008139.01	Chr2	25943166	25947983	Peptidase M41
MsG0280006396.01	Chr2	1304571	1306168	F-box domain
MsG0280011289.01	Chr2	82029960	82031451	WD40 repeat
MsG0280010976.01	Chr2	77801401	77805487	#N/A
MsG0280006853.01	Chr2	7104186	7104542	#N/A
MsG0280008900.01	Chr2	41295522	41301687	DNA-binding pseudobarrel domain superfamily
MsG0280006906.01	Chr2	7819514	7821070	Protein kinase domain
MsG0280011149.01	Chr2	80171072	80174293	ATP-dependent RNA helicase DEAD-box, conserved site
MsG0280006514.01	Chr2	2945682	2947346	WD40/YVTN repeat-like-containing domain superfamily
MsG0280010274.01	Chr2	67100321	67110176	Protein RETICULATA-related
MsG0280010307.01	Chr2	67706055	67706579	#N/A
MsG0280007803.01	Chr2	20805686	20812648	ATP-dependent RNA helicase DEAD-box, conserved site
MsG0280006838.01	Chr2	6965854	6966504	Senescence regulator S40
MsG0280006333.01	Chr2	548371	550392	#N/A
MsG0280006523.01	Chr2	3073570	3080849	DNA polymerase V
MsG0280007865.01	Chr2	21977437	21977679	#N/A
MsG0280008492.01	Chr2	32939396	32947305	Sucrose synthase
MsG0280006536.01	Chr2	3205166	3206658	RuvA domain 2-like
MsG0280006892.01	Chr2	7679919	7680866	#N/A
MsG0280007165.01	Chr2	11317480	11318655	#N/A
MsG0280006524.01	Chr2	3102464	3103849	PB1 domain
MsG0280006530.01	Chr2	3172184	3173707	Cytochrome P450
MsG0280007501.01	Chr2	16349428	16352426	Pentatricopeptide repeat
MsG0280010870.01	Chr2	76190285	76195575	Carbamoyl-phosphate synthetase large subunit-like, ATP-binding domain
MsG0280010643.01	Chr2	72754844	72762704	Dihydroxy-acid/6-phosphogluconate dehydratase
MsG0280010801.01	Chr2	75212835	75222204	FKBP-type peptidyl-prolyl cis-trans isomerase domain
MsG0280009747.01	Chr2	57482280	57485547	Protein kinase domain
MsG0280006440.01	Chr2	1962667	1964097	F-box domain
MsG0280006630.01	Chr2	4292146	4295039	S1/P1 nuclease
MsG0280009553.01	Chr2	54216894	54217988	PB1 domain
MsG0280006420.01	Chr2	1748128	1750978	Pyridoxal phosphate-dependent decarboxylase
MsG0280006550.01	Chr2	3359484	3359972	Cysteine-rich secretory protein, allergen V5/Tpx-1-related
MsG0280010521.01	Chr2	70905952	70909940	EF-hand domain
MsG0280007547.01	Chr2	16995867	16996341	Heavy metal-associated domain, HMA
MsG0280010995.01	Chr2	78123317	78129476	GTP cyclohydrolase II, RibA
MsG0280009675.01	Chr2	56102579	56105601	Protein Iojap/ribosomal silencing factor RsfS
MsG0280007112.01	Chr2	10808383	10810890	PPM-type phosphatase domain
MsG0280010197.01	Chr2	66063389	66066999	Glycosyl transferase, family 14
MsG0280009931.01	Chr2	61171986	61175688	SWEET sugar transporter
MsG0280006424.01	Chr2	1811871	1813080	Ribosomal protein L44e
MsG0280009770.01	Chr2	57761917	57762771	Nicotianamine synthase
MsG0280010177.01	Chr2	65765848	65770869	Multi antimicrobial extrusion protein
MsG0280008288.01	Chr2	28711120	28711647	Oligosaccharyl transferase complex, subunit OST3/OST6
MsG0280010888.01	Chr2	76426692	76427014	Protein transport protein SecG/Sec61-beta/Sbh
MsG0280011214.01	Chr2	81029261	81032505	#N/A
MsG0280011287.01	Chr2	82004761	82011379	Proton-dependent oligopeptide transporter family
MsG0280006992.01	Chr2	9101992	9110402	Ribonuclease Z/Hydroxyacylglutathione hydrolase-like
MsG0280008809.01	Chr2	39122214	39132452	Nodulin-like
MsG0280007337.01	Chr2	14063160	14065961	Adenosine/AMP deaminase domain
MsG0280010483.01	Chr2	70357699	70358217	Phytosulfokine
MsG0280006351.01	Chr2	792294	797274	HEAT repeat
MsG0280007488.01	Chr2	16115230	16117351	Thymidine kinase
MsG0280010554.01	Chr2	71391620	71397474	Transcription factor MYC/MYB N-terminal
MsG0280008152.01	Chr2	26208616	26213228	Ankyrin repeat
MsG0280010753.01	Chr2	74412374	74414364	#N/A
MsG0280011072.01	Chr2	79130191	79134903	#N/A
MsG0280006703.01	Chr2	5154248	5168036	#N/A
MsG0280010235.01	Chr2	66465637	66480637	Mlo-related protein
MsG0280011234.01	Chr2	81293317	81296536	Ribosomal L28e/Mak16
MsG0280006483.01	Chr2	2588494	2590419	FKBP-type peptidyl-prolyl cis-trans isomerase domain
MsG0280008452.01	Chr2	32136071	32143741	B3 DNA binding domain
MsG0280007868.01	Chr2	22042556	22043593	Glycoside hydrolase family 17
MsG0280009026.01	Chr2	43681549	43684535	#N/A
MsG0280009552.01	Chr2	54204745	54211278	PB1 domain
MsG0280007760.01	Chr2	20180531	20181835	FAD linked oxidase, N-terminal
MsG0280007806.01	Chr2	20848903	20852420	Glycoside hydrolase, family 28
MsG0280007767.01	Chr2	20283282	20287983	Legume lectin domain
MsG0280007117.01	Chr2	10869872	10877075	Leucine-rich repeat
MsG0280011194.01	Chr2	80813847	80817249	Nucleosome assembly protein
MsG0280010928.01	Chr2	77096018	77097773	Protein kinase domain
MsG0280006564.01	Chr2	3494173	3495429	GLABROUS1 enhancer-binding protein family
MsG0280010220.01	Chr2	66331955	66332569	Zinc finger, RING-type
MsG0280010420.01	Chr2	69258862	69261753	Elongation factor EFG, domain V-like
MsG0280006999.01	Chr2	9253469	9254576	Heavy metal-associated domain, HMA
MsG0280010900.01	Chr2	76526073	76540593	Protein kinase domain
MsG0280010428.01	Chr2	69350027	69351396	Plant peroxidase
MsG0280007001.01	Chr2	9262273	9267865	Nucleoporin protein Ndc1-Nup
MsG0280007580.01	Chr2	17550941	17554167	F-box domain
MsG0280007003.01	Chr2	9287215	9297165	BRCT domain
MsG0280009930.01	Chr2	61162949	61166730	Bile acid
MsG0280007995.01	Chr2	24091945	24095759	Ribosomal protein S21e
MsG0280007769.01	Chr2	20304345	20305133	F-box domain
MsG0280008289.01	Chr2	28719401	28722700	Sugar phosphate transporter domain
MsG0280009633.01	Chr2	55658244	55660396	Ribosomal protein S17e
MsG0280008320.01	Chr2	29173926	29175994	Isopenicillin N synthase-like
MsG0280007085.01	Chr2	10429040	10429480	#N/A
MsG0280011278.01	Chr2	81865485	81871068	tRNase Z endonuclease
MsG0280010854.01	Chr2	75838542	75844102	Pyruvate/Phosphoenolpyruvate kinase-like domain superfamily
MsG0280007328.01	Chr2	13695395	13698169	PPM-type phosphatase domain superfamily
MsG0280011290.01	Chr2	82037719	82041124	Proton-dependent oligopeptide transporter family
MsG0280007445.01	Chr2	15571898	15576183	Ribosomal biogenesis, methyltransferase, EMG1/NEP1
MsG0280009739.01	Chr2	57403217	57412864	Helicase, C-terminal
MsG0280006629.01	Chr2	4290239	4290679	Ribosomal protein L26/L24, eukaryotic/archaeal
MsG0280011267.01	Chr2	81725612	81737144	ABC transporter-like
MsG0280006602.01	Chr2	3937377	3941940	UbiB domain
MsG0280007020.01	Chr2	9516286	9520307	Exoribonuclease, phosphorolytic domain 1
MsG0280010687.01	Chr2	73348330	73365142	Chloroplast protein import component Tic20
MsG0280007701.01	Chr2	19405202	19412811	C2 domain
MsG0280010228.01	Chr2	66405016	66414922	Knottin, scorpion toxin-like
MsG0280007219.01	Chr2	12117103	12127260	Protein kinase domain
MsG0280011117.01	Chr2	79744835	79748715	Basic-leucine zipper domain
MsG0280007433.01	Chr2	15352198	15353322	Zinc finger, CCHC-type
MsG0280008643.01	Chr2	35623236	35629745	Peptidase S8/S53 domain
MsG0280011157.01	Chr2	80331627	80333174	MT-A70-like
MsG0280011471.01	Chr2	84572890	84574260	Protein kinase domain
MsG0280006708.01	Chr2	5212815	5222068	Peptidyl-tRNA hydrolase
MsG0280006835.01	Chr2	6900501	6941700	Glycoside hydrolase, family 32
MsG0280009394.01	Chr2	51284797	51285042	#N/A
MsG0380014802.01	Chr3	60344578	60348627	Asparagine synthase
MsG0380015416.01	Chr3	69875772	69881924	Thaumatin
MsG0380017982.01	Chr3	102843370	102846284	Sugar/inositol transporter
MsG0380016800.01	Chr3	88038680	88046376	Protein kinase domain
MsG0380015008.01	Chr3	63878474	63880238	Glutathione S-transferase, N-terminal
MsG0380016179.01	Chr3	80023246	80023455	Protein of unknown function DUF3339
MsG0380018070.01	Chr3	103988479	103989456	Glycoside hydrolase, family 19, catalytic
MsG0380017684.01	Chr3	99524817	99527212	Glycoside hydrolase family 18, catalytic domain
MsG0380012859.01	Chr3	25694381	25704359	Amine oxidase
MsG0380016926.01	Chr3	89474674	89496428	EF-hand domain pair
MsG0380015686.01	Chr3	73741915	73742334	EF-hand domain
MsG0380014627.01	Chr3	57459873	57467316	Amino acid transporter, transmembrane domain
MsG0380016581.01	Chr3	85344929	85346585	Helix-turn-helix motif
MsG0380017247.01	Chr3	94012098	94021774	Aminotransferase class IV
MsG0380015443.01	Chr3	70263772	70265193	Transferase
MsG0380016265.01	Chr3	81227327	81227776	Zinc finger, RING-type
MsG0380014129.01	Chr3	50196692	50197636	B domain of TMEM189, localisation domain
MsG0380017237.01	Chr3	93862085	93864082	Uncharacterised conserved protein UCP015417, vWA
MsG0380017115.01	Chr3	92214373	92215054	Phytocyanin domain
MsG0380017748.01	Chr3	100287714	100289378	Cytochrome P450
MsG0380016908.01	Chr3	89328506	89330038	Protein kinase domain
MsG0380016745.01	Chr3	87338418	87343610	Haem peroxidase, plant/fungal/bacterial
MsG0380017515.01	Chr3	97289143	97291719	Zinc finger, CHY-type
MsG0380012658.01	Chr3	22016395	22025252	Multi antimicrobial extrusion protein
MsG0380017883.01	Chr3	101840107	101846009	Thioredoxin-like fold
MsG0380015597.01	Chr3	72356049	72361747	NIF system FeS cluster assembly, NifU, C-terminal
MsG0380015311.01	Chr3	68277797	68278027	#N/A
MsG0380017380.01	Chr3	95586165	95587285	AP2/ERF domain
MsG0380014264.01	Chr3	52107086	52112471	Protein of unknown function DUF3537
MsG0380016431.01	Chr3	83329525	83330969	Pentatricopeptide repeat
MsG0380016966.01	Chr3	90104543	90106384	Heavy metal-associated domain, HMA
MsG0380017681.01	Chr3	99500120	99500755	Glycoside hydrolase family 18, catalytic domain
MsG0380016436.01	Chr3	83383201	83386660	Leucine-rich repeat
MsG0380016987.01	Chr3	90354517	90357119	Myc-type, basic helix-loop-helix domain
MsG0380017033.01	Chr3	91004112	91021933	Multi antimicrobial extrusion protein
MsG0380014646.01	Chr3	57682121	57685058	Chaperonin-like RbcX superfamily
MsG0380015009.01	Chr3	63883465	63885597	Glutathione S-transferase, N-terminal
MsG0380017516.01	Chr3	97296110	97298777	Ribosomal protein L10P
MsG0380011924.01	Chr3	8021564	8025695	Major facilitator superfamily
MsG0380017866.01	Chr3	101647943	101650596	Glutathione S-transferase, N-terminal
MsG0380014161.01	Chr3	50643866	50658580	Armadillo-type fold
MsG0380012392.01	Chr3	15918222	15919631	Zinc finger, CCHC-type superfamily
MsG0380017788.01	Chr3	100661866	100662429	PUA domain
MsG0380016416.01	Chr3	83147891	83156537	EGF-type aspartate/asparagine hydroxylation site
MsG0380011870.01	Chr3	6680960	6685929	Nucleic acid-binding, OB-fold
MsG0380017076.01	Chr3	91668434	91669342	PPC domain
MsG0380014934.01	Chr3	62730558	62732167	Plant peroxidase
MsG0380014439.01	Chr3	54903140	54906509	Cytochrome P450
MsG0380016525.01	Chr3	84701059	84714401	RNA recognition motif domain
MsG0380015934.01	Chr3	76847187	76851052	Armadillo-like helical
MsG0380017024.01	Chr3	90816233	90824593	Phytocyanin domain
MsG0380014577.01	Chr3	56670125	56683785	DNA-directed RNA polymerase, 30-40kDa subunit, conserved site
MsG0380017879.01	Chr3	101793999	101795341	Protein of unknown function DUF677
MsG0380012566.01	Chr3	19887993	19892757	RNA recognition motif domain
MsG0380012108.01	Chr3	10982529	10988169	S-adenosyl-L-methionine-dependent methyltransferase
MsG0380012740.01	Chr3	23798091	23802134	Glycoside hydrolase, family 28
MsG0380012513.01	Chr3	18894273	18898411	Tetrapyrrole methylase
MsG0380017550.01	Chr3	97781912	97782112	#N/A
MsG0380014982.01	Chr3	63559787	63560125	Plant lipid transfer protein/Par allergen
MsG0380015541.01	Chr3	71592834	71595487	Amino acid transporter, transmembrane domain
MsG0380017606.01	Chr3	98402009	98402692	GroES-like superfamily
MsG0380013909.01	Chr3	48142600	48152291	ATP-dependent RNA helicase DEAD-box, conserved site
MsG0380015857.01	Chr3	75911915	75914486	Ribosomal protein L15e
MsG0380017749.01	Chr3	100293298	100296265	#N/A
MsG0380013063.01	Chr3	29697421	29706775	Lon, substrate-binding domain
MsG0380013504.01	Chr3	39632255	39637424	Reticulon
MsG0380014702.01	Chr3	58666322	58669976	Proton-dependent oligopeptide transporter family
MsG0380017194.01	Chr3	93188052	93191118	Tetratricopeptide-like helical domain superfamily
MsG0380015767.01	Chr3	74808000	74815616	Copper amine oxidase, catalytic domain
MsG0380016068.01	Chr3	78633460	78636004	NUDIX hydrolase domain
MsG0380016820.01	Chr3	88266134	88275741	ATPase, AAA-type, core
MsG0380015446.01	Chr3	70287263	70292657	JAB1/MPN/MOV34 metalloenzyme domain
MsG0380013522.01	Chr3	39903377	39904569	SANT/Myb domain
MsG0380016678.01	Chr3	86499478	86501023	Ribosomal protein L6
MsG0380016624.01	Chr3	85829292	85830284	Helix-turn-helix motif
MsG0380013471.01	Chr3	38961990	38966237	Zinc finger, RING/FYVE/PHD-type
MsG0380017526.01	Chr3	97515043	97525076	Protein arginine N-methyltransferase PRMT5
MsG0380017227.01	Chr3	93802615	93805581	Lecithin
MsG0380011490.01	Chr3	222444	225388	NAD-dependent epimerase/dehydratase
MsG0380013505.01	Chr3	39642468	39648400	Carbon-nitrogen hydrolase
MsG0380013478.01	Chr3	39058750	39064888	Helicase, C-terminal
MsG0380014607.01	Chr3	57143210	57143860	K Homology domain
MsG0380016242.01	Chr3	80850243	80860343	Chalcone/stilbene synthase, N-terminal
MsG0380016180.01	Chr3	80024991	80025200	Protein of unknown function DUF3339
MsG0380017988.01	Chr3	102908465	102921030	BURP domain
MsG0380016261.01	Chr3	81192985	81193557	Fe-S metabolism associated domain, SufE-like
MsG0380016969.01	Chr3	90123894	90125264	TB2/DP1/HVA22-related protein
MsG0380016494.01	Chr3	84278876	84283153	SWEET sugar transporter
MsG0380017483.01	Chr3	96767428	96791445	4Fe-4S ferredoxin, iron-sulphur binding, conserved site
MsG0380016998.01	Chr3	90453312	90456278	Cation/H+ exchanger
MsG0380015970.01	Chr3	77352022	77353884	Tim10-like
MsG0380017398.01	Chr3	95807230	95808369	Armadillo-like helical
MsG0380014967.01	Chr3	63349048	63351207	Expansin
MsG0380012073.01	Chr3	10494691	10496690	Ribosomal protein S19e
MsG0380013814.01	Chr3	46045850	46047592	Domain of unknown function DUF4283
MsG0380016805.01	Chr3	88120466	88128553	Ribosomal protein S2
MsG0380013349.01	Chr3	35642536	35644711	Oxoglutarate/iron-dependent dioxygenase
MsG0380018063.01	Chr3	103895793	103901015	DNA polymerase III, clamp loader complex, gamma/delta/delta subunit, C-terminal
MsG0380016604.01	Chr3	85613262	85620055	RNA recognition motif domain
MsG0380016906.01	Chr3	89305830	89317561	Tetratricopeptide-like helical domain superfamily
MsG0380017923.01	Chr3	102226681	102226947	#N/A
MsG0380015766.01	Chr3	74792457	74792714	Ribosomal protein L18e/L15P
MsG0380016552.01	Chr3	85038783	85042801	WD40 repeat
MsG0380016003.01	Chr3	77780898	77792578	Exostosin-like
MsG0380015556.01	Chr3	71805366	71809366	EamA domain
MsG0380016839.01	Chr3	88473142	88476177	Glycoside hydrolase, family 28
MsG0380015199.01	Chr3	66732631	66745727	SANT/Myb domain
MsG0380016359.01	Chr3	82441983	82458700	#N/A
MsG0380015828.01	Chr3	75647816	75651695	Protein of unknown function DUF393
MsG0380013368.01	Chr3	35955206	35960354	Hydroxymethylglutaryl-CoA lyase, active site
MsG0380014276.01	Chr3	52298091	52314660	GrpE nucleotide exchange factor
MsG0380017145.01	Chr3	92572264	92575379	Basic-leucine zipper domain
MsG0380015369.01	Chr3	69139413	69143347	Protein kinase domain
MsG0380011673.01	Chr3	3320095	3323283	Folate-biopterin transporter
MsG0380015691.01	Chr3	73790952	73794657	Argininosuccinate synthase
MsG0380018009.01	Chr3	103279651	103280115	Basic-leucine zipper domain
MsG0380015512.01	Chr3	71252368	71258770	Histidine phosphatase superfamily, clade-2
MsG0380018051.01	Chr3	103748041	103751127	Serine-threonine/tyrosine-protein kinase, catalytic domain
MsG0380017169.01	Chr3	92929697	92936180	Protein kinase domain
MsG0380015731.01	Chr3	74353750	74357637	Peptidase C1A, papain C-terminal
MsG0380012629.01	Chr3	21520589	21520831	#N/A
MsG0380016050.01	Chr3	78410174	78413932	Glycoside hydrolase family 9
MsG0380015474.01	Chr3	70696289	70697404	Zinc finger, CCHC-type
MsG0380016783.01	Chr3	87882493	87887397	NYN domain, limkain-b1-type
MsG0380016054.01	Chr3	78473043	78475361	RNA recognition motif domain
MsG0380016684.01	Chr3	86550388	86556324	Band 7 domain
MsG0380016927.01	Chr3	89531940	89538394	Tudor domain
MsG0380015404.01	Chr3	69653873	69654805	UDP-glucuronosyl/UDP-glucosyltransferase
MsG0380016975.01	Chr3	90206261	90217285	SWEET sugar transporter
MsG0380017382.01	Chr3	95617797	95618463	Ribosomal protein L39e
MsG0380014966.01	Chr3	63334442	63336525	Expansin
MsG0380017531.01	Chr3	97598999	97603361	Lunapark domain
MsG0380015313.01	Chr3	68328120	68328350	#N/A
MsG0380013811.01	Chr3	46013256	46021924	Citrate synthase
MsG0380015213.01	Chr3	66901393	66901806	Glutathione-dependent formaldehyde-activating enzyme/centromere protein V
MsG0380015703.01	Chr3	73948018	73954840	Nucleic acid-binding, OB-fold
MsG0380016312.01	Chr3	81773435	81774850	VQ
MsG0380016721.01	Chr3	87045770	87047691	Expansin
MsG0380017441.01	Chr3	96290353	96294411	Phospholipase/carboxylesterase/thioesterase
MsG0380015975.01	Chr3	77402831	77404842	Cys/Met metabolism, pyridoxal phosphate-dependent enzyme
MsG0380015851.01	Chr3	75844355	75847174	Formin, FH2 domain
MsG0380016368.01	Chr3	82548916	82557466	Peptidase M20
MsG0380016733.01	Chr3	87188375	87191115	Ribosomal protein L10e
MsG0380017352.01	Chr3	95268012	95271965	Calcineurin-like phosphoesterase domain, ApaH type
MsG0380017347.01	Chr3	95217741	95221442	PPM-type phosphatase domain
MsG0380016201.01	Chr3	80372585	80379661	Ribosomal protein L22/L17
MsG0380014438.01	Chr3	54881218	54882120	Cytochrome P450
MsG0380013854.01	Chr3	46713024	46721419	ATP-dependent RNA helicase DEAD-box, conserved site
MsG0380015010.01	Chr3	63887129	63890471	Glutathione S-transferase, N-terminal
MsG0380012296.01	Chr3	14274829	14275541	Proteinase inhibitor I13, potato inhibitor I
MsG0380017912.01	Chr3	102128165	102128783	HotDog domain superfamily
MsG0380015761.01	Chr3	74729142	74731881	Heat shock protein 70 family
MsG0380012306.01	Chr3	14623133	14636507	O-methyltransferase, family 2
MsG0380014985.01	Chr3	63629973	63632479	Cytochrome P450
MsG0380012818.01	Chr3	25083416	25086662	Domain of unknown function DUF642
MsG0380014467.01	Chr3	55236250	55237260	Hexapeptide repeat
MsG0380015878.01	Chr3	76202432	76202785	#N/A
MsG0380013047.01	Chr3	29340290	29341162	Protein kinase domain
MsG0380017192.01	Chr3	93175979	93176963	Gibberellin regulated protein
MsG0380016031.01	Chr3	78151338	78152483	Hydrophobic seed protein
MsG0380012250.01	Chr3	13312701	13319492	Brix domain
MsG0380016066.01	Chr3	78623909	78624490	#N/A
MsG0380013353.01	Chr3	35677397	35680962	Oxoglutarate/iron-dependent dioxygenase
MsG0380012931.01	Chr3	27150070	27153516	Alpha/beta hydrolase fold-1
MsG0380016843.01	Chr3	88517108	88524789	Dehydrogenase, E1 component
MsG0380016826.01	Chr3	88356876	88370358	NAC domain
MsG0380016432.01	Chr3	83330984	83331414	#N/A
MsG0380017144.01	Chr3	92539963	92543439	Coenzyme Q-binding protein COQ10, START domain
MsG0380014647.01	Chr3	57685893	57689022	TIP49, C-terminal
MsG0380017764.01	Chr3	100435620	100444418	Domain of unknown function DUF4091
MsG0380013599.01	Chr3	41455551	41456126	Legume lectin domain
MsG0380018034.01	Chr3	103559857	103565334	tRNA-dihydrouridine synthase
MsG0380015868.01	Chr3	76087589	76088974	Manganese/iron superoxide dismutase, N-terminal
MsG0380018024.01	Chr3	103465416	103469062	Zinc finger, CCHC-type
MsG0380017864.01	Chr3	101638952	101642815	SANT/Myb domain
MsG0380016457.01	Chr3	83803960	83811310	Transcription elongation factor Spt5, NGN domain
MsG0380012152.01	Chr3	11667774	11668385	Proteinase inhibitor I3, Kunitz legume
MsG0380017640.01	Chr3	98924483	98926651	Acetyl xylan esterase
MsG0380017532.01	Chr3	97605689	97610703	Cryptochrome/DNA photolyase, FAD-binding domain
MsG0380017916.01	Chr3	102157235	102161145	Amino acid transporter, transmembrane domain
MsG0380017911.01	Chr3	102125626	102128000	MaoC-like domain
MsG0380016907.01	Chr3	89325775	89326203	P-loop containing nucleoside triphosphate hydrolase
MsG0380016977.01	Chr3	90246315	90248691	Tim10-like
MsG0380014539.01	Chr3	56223367	56225352	RNA recognition motif domain
MsG0380017490.01	Chr3	96909085	96920099	LIS1 homology motif
MsG0380016720.01	Chr3	87041278	87043192	Expansin
MsG0380016065.01	Chr3	78619388	78623414	UbiB domain
MsG0380017270.01	Chr3	94327561	94335556	Peptidase M41
MsG0380015373.01	Chr3	69193215	69197220	Nitronate monooxygenase
MsG0380013379.01	Chr3	36427065	36432436	F-box domain
MsG0380016148.01	Chr3	79636708	79644794	Selenium-binding protein
MsG0380016724.01	Chr3	87058303	87062302	Potassium transporter
MsG0380016924.01	Chr3	89446881	89455157	AAA+ ATPase domain
MsG0380016246.01	Chr3	80916707	80921349	Chaperonin TCP-1, conserved site
MsG0380016210.01	Chr3	80513798	80519082	FAD-binding domain
MsG0380015769.01	Chr3	74844405	74845149	Histone deacetylase
MsG0380017637.01	Chr3	98861779	98873887	Aminotransferase, class I/classII
MsG0380013343.01	Chr3	35578295	35580807	Oxoglutarate/iron-dependent dioxygenase
MsG0380016364.01	Chr3	82515577	82519490	Thioredoxin domain
MsG0380015831.01	Chr3	75688898	75692747	#N/A
MsG0380016067.01	Chr3	78626885	78631468	Ribosomal protein L13
MsG0380017014.01	Chr3	90725247	90729197	14-3-3 protein
MsG0380017929.01	Chr3	102294304	102301746	Ribosome biogenesis protein BMS1/TSR1, C-terminal
MsG0380013348.01	Chr3	35640148	35640669	Non-haem dioxygenase N-terminal domain
MsG0380011746.01	Chr3	4406795	4411608	CRAL-TRIO lipid binding domain
MsG0380015998.01	Chr3	77693023	77697828	#N/A
MsG0380017978.01	Chr3	102802747	102808239	RNA recognition motif domain
MsG0380016546.01	Chr3	84993188	84993878	#N/A
MsG0380017368.01	Chr3	95381286	95383387	WRKY domain
MsG0380014541.01	Chr3	56251611	56253731	RNA recognition motif domain
MsG0380017137.01	Chr3	92481431	92482087	Cupredoxin
MsG0380012443.01	Chr3	16655377	16669111	Glycoside hydrolase, family 79
MsG0380013178.01	Chr3	32133574	32139047	Nucleosome assembly protein
MsG0380016248.01	Chr3	80965604	80972156	SDA1 domain
MsG0380015414.01	Chr3	69848402	69853056	NAD-binding domain
MsG0380014881.01	Chr3	61888763	61889455	ALOG domain
MsG0380017563.01	Chr3	97907457	97911455	Protein kinase domain
MsG0380012930.01	Chr3	27141249	27143709	Seed maturation protein
MsG0380015494.01	Chr3	70960547	70964494	Ribosomal protein L1, 3-layer alpha/beta-sandwich
MsG0380016844.01	Chr3	88525663	88526789	NAC domain
MsG0380014489.01	Chr3	55563771	55573035	Aminoacyl-tRNA synthetase, class I, conserved site
MsG0380014126.01	Chr3	50177683	50183139	MFS transporter superfamily
MsG0380013875.01	Chr3	47156969	47161145	NYN domain, limkain-b1-type
MsG0380017671.01	Chr3	99415798	99420023	Serine aminopeptidase, S33
MsG0380017228.01	Chr3	93807905	93812574	BSD domain
MsG0380013445.01	Chr3	38114806	38115132	Plant lipid transfer protein/Par allergen
MsG0380016110.01	Chr3	79230175	79234229	Glycoside hydrolase family 17
MsG0380014123.01	Chr3	50144298	50149315	Pyridoxal-phosphate dependent enzyme
MsG0380012400.01	Chr3	16008610	16010662	NADH
MsG0380011659.01	Chr3	3120969	3125593	Prohibitin
MsG0380011834.01	Chr3	6072425	6075463	Pentatricopeptide repeat
MsG0380017277.01	Chr3	94383431	94389555	Peptidase M41
MsG0380016744.01	Chr3	87321993	87325569	60S ribosomal protein L6E
MsG0380015905.01	Chr3	76521311	76524173	Double-stranded RNA-binding domain
MsG0380016245.01	Chr3	80905327	80914616	Pectate lyase
MsG0380017190.01	Chr3	93155434	93158434	NRAMP family
MsG0380016390.01	Chr3	82779700	82780398	RNA recognition motif domain
MsG0380015097.01	Chr3	65139378	65177232	Protein kinase domain
MsG0380017384.01	Chr3	95635455	95639542	#N/A
MsG0380017664.01	Chr3	99277494	99280676	#N/A
MsG0380016434.01	Chr3	83351674	83354984	Cyclic nucleotide-binding domain
MsG0380016813.01	Chr3	88165347	88171658	Cyclophilin-type peptidyl-prolyl cis-trans isomerase domain
MsG0380016732.01	Chr3	87180565	87183428	Ribosomal protein S26e
MsG0380012657.01	Chr3	21985039	21988839	SANT/Myb domain
MsG0380015389.01	Chr3	69432717	69439784	Proton-dependent oligopeptide transporter family
MsG0380017371.01	Chr3	95446991	95450580	MIR motif
MsG0380016154.01	Chr3	79716578	79720948	UDP-glucuronosyl/UDP-glucosyltransferase
MsG0380016663.01	Chr3	86324085	86324783	NUDIX hydrolase-like domain superfamily
MsG0380014708.01	Chr3	58759111	58769144	Glycoside hydrolase, family 3, N-terminal
MsG0380014950.01	Chr3	62944869	62946200	Protein kinase domain
MsG0380015822.01	Chr3	75584981	75585265	#N/A
MsG0380012053.01	Chr3	10193984	10200179	Development/cell death domain
MsG0380017934.01	Chr3	102341366	102350031	Alpha-amylase/branching enzyme, C-terminal all beta
MsG0380015738.01	Chr3	74471025	74475313	#N/A
MsG0380017266.01	Chr3	94242268	94242522	NADH
MsG0380013657.01	Chr3	42838773	42840218	Domain of unknown function DUF4283
MsG0380016873.01	Chr3	88834571	88847722	Glycoside hydrolase, family 35
MsG0380014124.01	Chr3	50154212	50154997	Tetratricopeptide-like helical domain superfamily
MsG0380016194.01	Chr3	80220595	80224001	Uncharacterised protein family UPF0250
MsG0380016176.01	Chr3	80004988	80006626	#N/A
MsG0380013184.01	Chr3	32196260	32200989	NAC domain
MsG0380017156.01	Chr3	92709544	92715843	RNA recognition motif domain
MsG0380015591.01	Chr3	72261453	72262392	Pleckstrin homology domain
MsG0380017346.01	Chr3	95216626	95217420	PPM-type phosphatase domain
MsG0380016520.01	Chr3	84619016	84634214	Oxoglutarate/iron-dependent dioxygenase
MsG0380012154.01	Chr3	11685593	11686204	Proteinase inhibitor I3, Kunitz legume
MsG0380012624.01	Chr3	21456952	21463651	RNA recognition motif domain
MsG0380011844.01	Chr3	6270342	6276159	Thioredoxin
MsG0380018056.01	Chr3	103817803	103821128	Ribosomal protein L5 eukaryotic/L18 archaeal
MsG0380015877.01	Chr3	76200044	76200286	#N/A
MsG0380017342.01	Chr3	95167343	95173385	NAD-binding domain superfamily
MsG0380013071.01	Chr3	29882857	29895404	Methyl-CpG DNA binding
MsG0380016111.01	Chr3	79235313	79240303	Peptidase C19, ubiquitin carboxyl-terminal hydrolase
MsG0380015530.01	Chr3	71490929	71504960	Haem-binding uptake, Tiki superfamily, ChaN
MsG0380016707.01	Chr3	86872842	86880056	Zinc finger, TFIIS-type
MsG0380014579.01	Chr3	56700484	56702133	Transmembrane protein TqsA-like
MsG0380015164.01	Chr3	66045732	66048937	Armadillo-like helical
MsG0380017044.01	Chr3	91117328	91119465	Sas10/Utp3/C1D
MsG0380016187.01	Chr3	80135822	80141543	Phosphoribosyltransferase domain
MsG0380016838.01	Chr3	88471602	88472090	Germin
MsG0380013087.01	Chr3	30101162	30107910	Endonuclease/exonuclease/phosphatase superfamily
MsG0380017430.01	Chr3	96203993	96204667	Sugar phosphate transporter domain
MsG0380017178.01	Chr3	93038604	93039089	WPP domain
MsG0480018398.01	Chr4	4360893	4361997	#N/A
MsG0480018769.01	Chr4	9584888	9585840	YbhB/YbcL
MsG0480022752.01	Chr4	76299831	76304537	Stress up-regulated Nod 19
MsG0480021114.01	Chr4	53678671	53683843	Glycoside hydrolase family 1
MsG0480021117.01	Chr4	53720942	53731037	Glycoside hydrolase family 1
MsG0480018921.01	Chr4	11778348	11791746	Aldehyde/histidinol dehydrogenase
MsG0480019213.01	Chr4	16260662	16265912	Pectinesterase, catalytic
MsG0480022753.01	Chr4	76315977	76323743	Stress up-regulated Nod 19
MsG0480023462.01	Chr4	85512855	85513882	#N/A
MsG0480022233.01	Chr4	70000156	70002034	GroES-like superfamily
MsG0480022655.01	Chr4	75130318	75134599	ABC transporter-like
MsG0480021132.01	Chr4	54123316	54125651	Glycoside hydrolase family 1
MsG0480020428.01	Chr4	41168040	41169281	U box domain
MsG0480018388.01	Chr4	4229282	4231192	Glyoxalase/fosfomycin resistance/dioxygenase domain
MsG0480023606.01	Chr4	87569729	87570172	Thaumatin
MsG0480018305.01	Chr4	3148416	3151924	3-beta hydroxysteroid dehydrogenase/isomerase
MsG0480021541.01	Chr4	59336011	59336256	Proteinase inhibitor I13, potato inhibitor I
MsG0480022319.01	Chr4	71079494	71083867	Cellulose synthase
MsG0480018389.01	Chr4	4236404	4236658	Protein of unknown function DUF761, plant
MsG0480023548.01	Chr4	86742651	86743318	#N/A
MsG0480022053.01	Chr4	67439123	67440993	Thioredoxin
MsG0480023994.01	Chr4	92113171	92128724	Transcription factor, GTP-binding domain
MsG0480023525.01	Chr4	86463480	86468360	Phosphatidylinositol-4-phosphate 5-kinase, core
MsG0480022481.01	Chr4	73107558	73108028	#N/A
MsG0480022861.01	Chr4	77665673	77669585	Proton-dependent oligopeptide transporter family
MsG0480022751.01	Chr4	76288604	76291832	Stress up-regulated Nod 19
MsG0480023236.01	Chr4	82435010	82439564	Glycosyl hydrolase, all-beta
MsG0480019434.01	Chr4	20289062	20296002	AIG1-type guanine nucleotide-binding domain
MsG0480018285.01	Chr4	2782675	2786651	NAD-dependent epimerase/dehydratase
MsG0480021549.01	Chr4	59486135	59488881	Cytochrome P450
MsG0480022895.01	Chr4	78197675	78203236	Aminotransferase class-III
MsG0480022032.01	Chr4	67230656	67234595	Electron transfer flavoprotein alpha subunit/FixB
MsG0480019284.01	Chr4	17740072	17740458	Plant lipid transfer protein/Par allergen
MsG0480023725.01	Chr4	89026818	89030433	Heat shock protein 70 family
MsG0480021288.01	Chr4	56355288	56359907	Nop domain
MsG0480020689.01	Chr4	46262756	46271274	Pheophorbide a oxygenase
MsG0480022185.01	Chr4	69388144	69388419	#N/A
MsG0480023921.01	Chr4	91271418	91272468	PLAC8 motif-containing protein
MsG0480018585.01	Chr4	6957583	6960459	Transcription factor, GTP-binding domain
MsG0480024000.01	Chr4	92223417	92225513	Phosphatidylethanolamine-binding, conserved site
MsG0480021424.01	Chr4	57734891	57736732	PUA domain
MsG0480022644.01	Chr4	75000125	75004613	LMBR1-like membrane protein
MsG0480022184.01	Chr4	69384445	69387874	Glycoside hydrolase family 17
MsG0480023088.01	Chr4	80684788	80689187	14-3-3 protein
MsG0480022750.01	Chr4	76275715	76283522	Methyltransferase type 11
MsG0480021904.01	Chr4	65816817	65823327	Ribosomal RNA methyltransferase FtsJ domain
MsG0480018847.01	Chr4	10566015	10566620	SOUL haem-binding protein
MsG0480018496.01	Chr4	5782057	5794592	AMP-dependent synthetase/ligase
MsG0480020317.01	Chr4	38827368	38828630	Cysteine peptidase, cysteine active site
MsG0480021102.01	Chr4	53481983	53487526	JmjC domain
MsG0480023748.01	Chr4	89363420	89366263	WHIM2 domain
MsG0480020115.01	Chr4	34346426	34350250	Amino acid transporter, transmembrane domain
MsG0480023711.01	Chr4	88854119	88857102	Development/cell death domain
MsG0480018848.01	Chr4	10569468	10570066	SOUL haem-binding protein
MsG0480023490.01	Chr4	85902321	85904402	F-box domain
MsG0480023720.01	Chr4	88993552	88997030	Heat shock protein 70 family
MsG0480018290.01	Chr4	2851961	2855457	#N/A
MsG0480022384.01	Chr4	71897896	71899782	Protein of unknown function PDDEXK-like
MsG0480021163.01	Chr4	54561601	54565522	PB1 domain
MsG0480019285.01	Chr4	17750068	17750448	Plant lipid transfer protein/Par allergen
MsG0480020740.01	Chr4	47489659	47494029	ABC transporter-like
MsG0480020939.01	Chr4	50803897	50806809	Heat shock protein 70 family
MsG0480023467.01	Chr4	85607602	85614134	Ribosomal protein S12e
MsG0480021655.01	Chr4	61309867	61314375	AAA+ ATPase domain
MsG0480022760.01	Chr4	76418257	76419887	WRKY domain
MsG0480023375.01	Chr4	84334498	84335674	Chlorophyll A-B binding protein
MsG0480023703.01	Chr4	88770610	88777602	AAA+ ATPase domain
MsG0480023388.01	Chr4	84516266	84527809	GNAT domain
MsG0480023807.01	Chr4	90038247	90046805	PPM-type phosphatase domain
MsG0480018399.01	Chr4	4365504	4366189	#N/A
MsG0480022363.01	Chr4	71605317	71610715	Ribosomal protein S6e
MsG0480019152.01	Chr4	15135235	15136756	Nucleic acid-binding, OB-fold
MsG0480019325.01	Chr4	18518396	18519116	Adhesive plaque protein
MsG0480022599.01	Chr4	74541269	74544923	Heat shock protein 70 family
MsG0480022754.01	Chr4	76336444	76365007	Stress up-regulated Nod 19
MsG0480023526.01	Chr4	86475702	86480983	WSTF/Acf1/Cbp146
MsG0480022079.01	Chr4	67882948	67884004	NAC domain
MsG0480020319.01	Chr4	38841521	38845053	Small GTPase superfamily
MsG0480022030.01	Chr4	67183045	67186709	Glucose-methanol-choline oxidoreductase, N-terminal
MsG0480019880.01	Chr4	28897998	28899115	Protein BYPASS-related
MsG0480022962.01	Chr4	79210441	79210974	IRX15/IRX15L/IGXM
MsG0480018906.01	Chr4	11414198	11416885	Universal stress protein A
MsG0480020784.01	Chr4	48249193	48253740	Nucleotide-diphospho-sugar transferases
MsG0480021120.01	Chr4	53792500	53800377	Glycoside hydrolase family 1
MsG0480023544.01	Chr4	86706845	86708881	#N/A
MsG0480022614.01	Chr4	74717991	74720358	Glutamine amidotransferase
MsG0480021690.01	Chr4	62980587	62981573	Hexapeptide repeat
MsG0480021333.01	Chr4	56835855	56838047	Ornithine/DAP/Arg decarboxylase
MsG0480022791.01	Chr4	76687098	76691642	NUC153
MsG0480020827.01	Chr4	49209812	49218836	Acyl-CoA dehydrogenase, conserved site
MsG0480019541.01	Chr4	21874801	21877225	Domain of unknown function DUF4149
MsG0480023696.01	Chr4	88690859	88701868	NAD-binding domain
MsG0480019244.01	Chr4	16880842	16891058	Zinc finger, NF-X1-type
MsG0480020923.01	Chr4	50623137	50623901	Ribonuclease H superfamily
MsG0480020835.01	Chr4	49387091	49390992	Exonuclease V
MsG0480020134.01	Chr4	34806568	34810450	H/ACA ribonucleoprotein complex, subunit Gar1/Naf1
MsG0480022033.01	Chr4	67235163	67235799	Rossmann-like alpha/beta/alpha sandwich fold
MsG0480019829.01	Chr4	28032079	28044918	Non-haem dioxygenase N-terminal domain
MsG0480019228.01	Chr4	16596983	16600429	Cytochrome P450
MsG0480022042.01	Chr4	67286093	67290876	ABC transporter-like
MsG0480023744.01	Chr4	89302388	89311811	Helicase, C-terminal
MsG0480023543.01	Chr4	86691823	86700312	Calreticulin/calnexin
MsG0480023996.01	Chr4	92155667	92165154	WD40 repeat
MsG0480022025.01	Chr4	67135969	67138264	Leucine-rich repeat 3
MsG0480021959.01	Chr4	66433182	66442312	#N/A
MsG0480018405.01	Chr4	4421370	4427028	Cryptochrome/DNA photolyase, FAD-binding domain
MsG0480022623.01	Chr4	74805310	74807593	Isochorismatase-like
MsG0480022006.01	Chr4	66987698	66989695	Ribosomal protein L5
MsG0480020704.01	Chr4	46643442	46652779	Ribosomal protein L9/RNase H1, N-terminal
MsG0480019486.01	Chr4	21012791	21022857	FKBP-type peptidyl-prolyl cis-trans isomerase domain
MsG0480022863.01	Chr4	77680774	77695703	Proton-dependent oligopeptide transporter family
MsG0480021037.01	Chr4	52463917	52467334	Bacterial surface antigen
MsG0480022757.01	Chr4	76388559	76393641	Two pore domain potassium channel
MsG0480018252.01	Chr4	2328046	2333837	Ribosomal protein L7, eukaryotic
MsG0480018401.01	Chr4	4379845	4392201	Phospholipase/carboxylesterase/thioesterase
MsG0480023524.01	Chr4	86452250	86456038	CH domain superfamily
MsG0480019304.01	Chr4	18207125	18209373	Major facilitator, sugar transporter-like
MsG0480023651.01	Chr4	88094092	88095019	MurE/MurF, N-terminal
MsG0480022724.01	Chr4	75977616	75978145	ALOG domain
MsG0480023018.01	Chr4	79743738	79746369	Adenosylhomocysteinase-like
MsG0480023347.01	Chr4	84061794	84062964	#N/A
MsG0480022648.01	Chr4	75023242	75026916	ABC transporter-like
MsG0480019732.01	Chr4	26032417	26040280	Pentatricopeptide repeat
MsG0480023652.01	Chr4	88095171	88097956	Mur ligase, central
MsG0480022431.01	Chr4	72505364	72508035	WD40 repeat
MsG0480022383.01	Chr4	71887960	71889880	Protein of unknown function PDDEXK-like
MsG0480023571.01	Chr4	87036333	87039958	Poly A polymerase, head domain
MsG0480023932.01	Chr4	91403755	91408002	Pentatricopeptide repeat
MsG0480018573.01	Chr4	6808499	6811751	Ferritin/DPS protein domain
MsG0480023243.01	Chr4	82578557	82582832	GDSL lipase/esterase
MsG0480022848.01	Chr4	77518506	77519456	Tetratricopeptide-like helical domain superfamily
MsG0480020934.01	Chr4	50724829	50728129	Glyoxalase-like domain
MsG0480021259.01	Chr4	56047793	56053179	NmrA-like domain
MsG0480019322.01	Chr4	18483933	18488366	Adhesive plaque protein
MsG0480019218.01	Chr4	16346507	16347004	Small auxin-up RNA
MsG0480018467.01	Chr4	5332266	5335884	Heat shock protein 70 family
MsG0480022637.01	Chr4	74935534	74940875	Oxoglutarate/iron-dependent dioxygenase
MsG0480018440.01	Chr4	4923716	4925842	Oxoglutarate/iron-dependent dioxygenase
MsG0480022694.01	Chr4	75564211	75566710	#N/A
MsG0480020760.01	Chr4	47880384	47885417	Arsenical pump ATPase, ArsA/GET3
MsG0480022645.01	Chr4	75005110	75005417	LMBR1-like membrane protein
MsG0480023380.01	Chr4	84433485	84435411	60S ribosomal protein L6E
MsG0480019373.01	Chr4	19200969	19210202	Uncharacterised domain NUC173
MsG0480019226.01	Chr4	16547671	16549593	Cytochrome P450
MsG0480023109.01	Chr4	81071601	81073292	Glutathione S-transferase, N-terminal
MsG0480023267.01	Chr4	82940616	82942091	UDP-glucuronosyl/UDP-glucosyltransferase
MsG0480019632.01	Chr4	23793843	23798569	Ribosomal protein S10
MsG0480020680.01	Chr4	45978816	45979403	Zinc finger, RING-type
MsG0480023149.01	Chr4	81457507	81457974	Ubiquitin domain
MsG0480021279.01	Chr4	56211897	56219502	Protein of unknown function DUF241, plant
MsG0480018464.01	Chr4	5261970	5268050	SLC26A/SulP transporter
MsG0480018336.01	Chr4	3498949	3501867	#N/A
MsG0480019280.01	Chr4	17659623	17660581	Plant lipid transfer protein/Par allergen
MsG0480021761.01	Chr4	63967699	63973368	Major pollen allergen Lol pI
MsG0480023096.01	Chr4	80784760	80790427	Protein kinase-like domain superfamily
MsG0480021417.01	Chr4	57657852	57666465	Zinc finger, RING-type
MsG0480018164.01	Chr4	1092955	1094123	Ribosomal protein S12e
MsG0480021302.01	Chr4	56483075	56483521	Histone H2B
MsG0480022955.01	Chr4	79056022	79069669	Ribosomal protein L22/L17
MsG0480019885.01	Chr4	28924220	28926103	Six-bladed beta-propeller, TolB-like
MsG0480018687.01	Chr4	8578132	8595662	Glycoside hydrolase family 1
MsG0480021468.01	Chr4	58213086	58218591	Amino acid transporter, transmembrane domain
MsG0480022041.01	Chr4	67283011	67283229	Ribosomal protein S28e
MsG0480021164.01	Chr4	54566397	54580841	Ribosome biogenesis protein BMS1/TSR1, C-terminal
MsG0480018639.01	Chr4	7933186	7938127	Oxoglutarate/iron-dependent dioxygenase
MsG0480023517.01	Chr4	86359109	86366810	Protein of unknown function DUF668
MsG0480021731.01	Chr4	63669689	63672178	Anamorsin
MsG0480023941.01	Chr4	91508103	91510271	#N/A
MsG0480021910.01	Chr4	65887980	65892401	Chalcone/stilbene synthase, N-terminal
MsG0480023811.01	Chr4	90086498	90089101	Pentatricopeptide repeat
MsG0480022917.01	Chr4	78566982	78570018	SANT/Myb domain
MsG0480018084.01	Chr4	25942	26439	Ribosomal protein S9
MsG0480021986.01	Chr4	66822761	66827661	Pyridoxal phosphate-dependent transferase domain 1
MsG0480023341.01	Chr4	84003475	84007591	Domain of unknown function DUF632
MsG0480020085.01	Chr4	33702801	33705696	Protein of unknown function DUF789
MsG0480022660.01	Chr4	75198840	75208376	Tetratricopeptide-like helical domain superfamily
MsG0480019151.01	Chr4	15077179	15080901	Myeloid leukemia factor
MsG0480020065.01	Chr4	33179445	33183923	PPM-type phosphatase domain
MsG0480021935.01	Chr4	66159149	66163655	Mak16 protein
MsG0480020139.01	Chr4	34866298	34868690	#N/A
MsG0480018974.01	Chr4	12724776	12730296	Aldo/keto reductase, conserved site
MsG0480021139.01	Chr4	54217863	54226060	Bromodomain
MsG0480018596.01	Chr4	7164497	7169020	Multicopper oxidase, type 1
MsG0480019137.01	Chr4	14924622	14937348	Sec1-like protein
MsG0480020047.01	Chr4	32834808	32849167	Pre-mRNA polyadenylation factor Fip1
MsG0480020796.01	Chr4	48481246	48485431	Ribosomal protein L11/L12
MsG0480019167.01	Chr4	15326616	15327938	NAD-dependent epimerase/dehydratase
MsG0480022258.01	Chr4	70152012	70157691	Acyl-CoA oxidase, C-terminal
MsG0480022927.01	Chr4	78670825	78671586	LSM domain, eukaryotic/archaea-type
MsG0480021131.01	Chr4	54087669	54101573	Glycoside hydrolase family 1
MsG0480023969.01	Chr4	91788267	91791625	Eukaryotic porin/Tom40
MsG0480023900.01	Chr4	91048766	91051957	CALMODULIN-BINDING PROTEIN60
MsG0480022906.01	Chr4	78361365	78363951	DEAD/DEAH box helicase domain
MsG0480019165.01	Chr4	15260673	15265575	Ribosomal protein S15
MsG0480023339.01	Chr4	83998356	84000323	Acyl-CoA oxidase/dehydrogenase, central domain
MsG0480022860.01	Chr4	77649547	77655027	Proton-dependent oligopeptide transporter family
MsG0480023747.01	Chr4	89358620	89363373	DDT domain
MsG0480019107.01	Chr4	14677113	14683155	Toll/interleukin-1 receptor homology domain
MsG0480023258.01	Chr4	82792371	82800763	tRNA methyltransferase, NCL1
MsG0480023732.01	Chr4	89127535	89130324	Putative S-adenosyl-L-methionine-dependent methyltransferase
MsG0480019748.01	Chr4	26310385	26310687	Ribosomal protein L3
MsG0480020911.01	Chr4	50460123	50461342	Ribosomal protein L23/L25, conserved site
MsG0480021837.01	Chr4	64973169	64987259	Peptidase C19, ubiquitin carboxyl-terminal hydrolase
MsG0480023050.01	Chr4	80203461	80205079	Ribosomal protein L32e
MsG0480022164.01	Chr4	69176303	69180010	DNA-directed RNA polymerase, 30-40kDa subunit, conserved site
MsG0480021266.01	Chr4	56085936	56089189	#N/A
MsG0480023527.01	Chr4	86481036	86481903	#N/A
MsG0480021536.01	Chr4	59236454	59242544	Alanine-tRNA ligase, class IIc
MsG0480023073.01	Chr4	80437465	80440048	Thioredoxin-like superfamily
MsG0480023447.01	Chr4	85235382	85236299	SANT/Myb domain
MsG0480022965.01	Chr4	79240927	79242818	#N/A
MsG0480018472.01	Chr4	5463107	5465240	#N/A
MsG0480018449.01	Chr4	4977844	4983643	Aminotransferases, class-I, pyridoxal-phosphate-binding site
MsG0480023360.01	Chr4	84186342	84186569	#N/A
MsG0480023534.01	Chr4	86562135	86563763	SANT/Myb domain
MsG0480022643.01	Chr4	74992414	74998672	3,4-dihydroxy-2-butanone 4-phosphate synthase, RibB
MsG0480023772.01	Chr4	89609666	89612927	F-box domain
MsG0480023612.01	Chr4	87637431	87641331	Helicase, C-terminal
MsG0480020553.01	Chr4	43259915	43263046	Phosphotyrosyl phosphatase activator, PTPA
MsG0480020900.01	Chr4	50337412	50350008	Cytochrome P450
MsG0480023395.01	Chr4	84652800	84660141	Six-hairpin glycosidase superfamily
MsG0480020915.01	Chr4	50512353	50516992	Protein of unknown function DUF966
MsG0480019275.01	Chr4	17574224	17576739	Protein transport protein SecG/Sec61-beta/Sbh
MsG0480023925.01	Chr4	91309783	91310175	#N/A
MsG0480021913.01	Chr4	65898604	65900753	#N/A
MsG0480018289.01	Chr4	2832976	2838931	#N/A
MsG0480019050.01	Chr4	13849604	13854881	Low temperature viability protein
MsG0480022638.01	Chr4	74942831	74943892	Zinc finger, RING-type
MsG0480019669.01	Chr4	24440757	24444787	BAG domain superfamily
MsG0480023417.01	Chr4	84950823	84951137	#N/A
MsG0480022216.01	Chr4	69787195	69787886	Cupredoxin
MsG0480023107.01	Chr4	81045041	81049568	Glutathione S-transferase, N-terminal
MsG0480020941.01	Chr4	50845036	50847773	Heat shock protein 70 family
MsG0480018495.01	Chr4	5777866	5781302	Sugar/inositol transporter
MsG0480021554.01	Chr4	59558499	59562220	Cytochrome P450
MsG0480022549.01	Chr4	73996721	73997850	Pentatricopeptide repeat
MsG0480019810.01	Chr4	27717820	27719051	Nascent polypeptide-associated complex NAC domain
MsG0480023401.01	Chr4	84725434	84734365	Protein kinase domain
MsG0480022610.01	Chr4	74617886	74629506	GTD-binding domain
MsG0480023245.01	Chr4	82596957	82603921	Protein of unknown function DUF707
MsG0480023858.01	Chr4	90562342	90585195	HAT repeat
MsG0480021159.01	Chr4	54534666	54538644	Ribosomal protein L38e
MsG0480022885.01	Chr4	78062913	78069090	Oxoglutarate/iron-dependent dioxygenase
MsG0480022606.01	Chr4	74601676	74602152	Alpha crystallin/Hsp20 domain
MsG0480022796.01	Chr4	76762054	76764848	WD40 repeat
MsG0480022910.01	Chr4	78428793	78433544	Ribosomal protein L38e
MsG0480020715.01	Chr4	46873414	46878451	#N/A
MsG0480022713.01	Chr4	75758638	75762487	Ribosomal protein L3
MsG0480022059.01	Chr4	67531394	67534504	RNA recognition motif domain
MsG0480018461.01	Chr4	5174342	5175688	Ran binding domain
MsG0480020826.01	Chr4	49216894	49232102	#N/A
MsG0480021828.01	Chr4	64899605	64906585	Nitrite/Sulfite reductase ferredoxin-like domain
MsG0480023473.01	Chr4	85671029	85674683	PC-Esterase
MsG0480020372.01	Chr4	40018791	40026154	Helicase, C-terminal
MsG0480020758.01	Chr4	47831747	47835243	Chaperonin Cpn60
MsG0480019643.01	Chr4	23967241	23967852	Pectinesterase inhibitor domain
MsG0480022783.01	Chr4	76628366	76632875	Beta-ketoacyl synthase, N-terminal
MsG0480023340.01	Chr4	84000341	84002953	Acyl-CoA oxidase, C-terminal
MsG0480019749.01	Chr4	26339443	26341850	#N/A
MsG0480022086.01	Chr4	68044540	68046331	GCK
MsG0480021943.01	Chr4	66204965	66215005	Helicase, C-terminal
MsG0480022916.01	Chr4	78554358	78556970	#N/A
MsG0480022721.01	Chr4	75937687	75940067	WRKY domain
MsG0480023968.01	Chr4	91785581	91788040	Porin domain superfamily
MsG0480018158.01	Chr4	997994	1005278	Leucine-rich repeat, cysteine-containing subtype
MsG0480021409.01	Chr4	57606938	57611142	SPRY domain
MsG0480021298.01	Chr4	56406043	56408443	Cysteine peptidase, cysteine active site
MsG0480020876.01	Chr4	49966564	49977296	RNA polymerase, alpha subunit
MsG0480023604.01	Chr4	87540345	87545021	UDP-glucose 4-epimerase
MsG0480023486.01	Chr4	85861689	85869909	F-box domain
MsG0480022034.01	Chr4	67238357	67244391	Thioredoxin domain
MsG0480019212.01	Chr4	16237714	16246567	Peptidase M24
MsG0480023627.01	Chr4	87834592	87838389	Nin one binding Zn-ribbon-like
MsG0480023796.01	Chr4	89917300	89917945	#N/A
MsG0480020539.01	Chr4	43035369	43045234	Basic-leucine zipper domain
MsG0480023226.01	Chr4	82350977	82352344	Pentatricopeptide repeat
MsG0480022222.01	Chr4	69831288	69839197	Asparagine synthase
MsG0480018565.01	Chr4	6664576	6669890	Ribosomal protein S17/S11
MsG0480021970.01	Chr4	66586792	66593785	Domain of unknown function DUF223
MsG0480018206.01	Chr4	1550788	1555846	Methyltransferase type 11
MsG0480023193.01	Chr4	82064106	82065436	Phytocyanin domain
MsG0480022220.01	Chr4	69819022	69820162	Multicopper oxidase, type 1
MsG0480023689.01	Chr4	88602341	88604347	#N/A
MsG0480023946.01	Chr4	91566910	91569596	Signal transduction response regulator, receiver domain
MsG0480023468.01	Chr4	85616960	85618259	NAC domain
MsG0480020371.01	Chr4	40005201	40013149	SNF2-related, N-terminal domain
MsG0480023504.01	Chr4	86143442	86150386	CBS domain
MsG0480021177.01	Chr4	54729815	54730060	Zinc finger, DPH-type
MsG0480022851.01	Chr4	77535297	77537561	Pentatricopeptide repeat
MsG0480018366.01	Chr4	3894626	3904092	Helicase, C-terminal
MsG0480019755.01	Chr4	26423970	26430852	TRAF-like
MsG0480021481.01	Chr4	58417119	58425811	D-galactoside/L-rhamnose binding SUEL lectin domain
MsG0480023164.01	Chr4	81632403	81636696	YTH domain
MsG0480022993.01	Chr4	79494462	79494773	Cystatin domain
MsG0480023004.01	Chr4	79610375	79611775	UDP-glucuronosyl/UDP-glucosyltransferase
MsG0480023292.01	Chr4	83410164	83417231	SAM-dependent methyltransferase RsmB/NOP2-type
MsG0480022252.01	Chr4	70119887	70123935	Mak16 protein
MsG0480022809.01	Chr4	76945144	76947575	Smr domain
MsG0480023691.01	Chr4	88615160	88620018	DNA helicase Pif1-like
MsG0480021646.01	Chr4	61231801	61235105	Cytochrome P450
MsG0480018163.01	Chr4	1075845	1080911	Uncharacterised domain XH
MsG0480023823.01	Chr4	90198088	90202351	RNA methyltransferase bin3, C-terminal
MsG0480023299.01	Chr4	83499012	83512408	Enhancer of polycomb-like, N-terminal
MsG0480018134.01	Chr4	660221	670460	Protein kinase domain
MsG0480022429.01	Chr4	72499073	72499858	Basic-leucine zipper domain
MsG0480023970.01	Chr4	91797777	91798199	Ribosomal protein S9
MsG0480022789.01	Chr4	76677197	76680452	Ribosomal protein S11
MsG0480018466.01	Chr4	5330243	5332101	Heat shock protein 70kD, C-terminal domain superfamily
MsG0480023280.01	Chr4	83156829	83157143	#N/A
MsG0480022693.01	Chr4	75550630	75551428	Ribosomal protein L44e
MsG0480023599.01	Chr4	87481293	87481631	WRKY domain
MsG0480021823.01	Chr4	64779427	64783820	Protein RETICULATA-related
MsG0480021313.01	Chr4	56613694	56625613	Multi antimicrobial extrusion protein
MsG0480022035.01	Chr4	67244478	67246869	Endoplasmic reticulum vesicle transporter, C-terminal
MsG0480023887.01	Chr4	90894492	90899442	Transcription termination and cleavage factor, C-terminal domain
MsG0580026178.01	Chr5	31847822	31850709	Ribonuclease T2-like
MsG0580024938.01	Chr5	11935918	11937428	Helix-turn-helix motif
MsG0580024408.01	Chr5	4450142	4450839	Thaumatin
MsG0580024347.01	Chr5	3661198	3663966	PPM-type phosphatase, divalent cation binding
MsG0580024957.01	Chr5	12123121	12124613	#N/A
MsG0580026496.01	Chr5	38543614	38548540	Ethylene-responsive binding factor-associated repression
MsG0580024398.01	Chr5	4299735	4305291	P-type ATPase
MsG0580025338.01	Chr5	17146533	17149159	Alternative oxidase
MsG0580025074.01	Chr5	13553572	13556813	Filament-like plant protein
MsG0580027367.01	Chr5	59211912	59213866	Oxoglutarate/iron-dependent dioxygenase
MsG0580029930.01	Chr5	104139867	104142328	GroES-like superfamily
MsG0580026206.01	Chr5	32259368	32261553	Expansin
MsG0580029606.01	Chr5	99322702	99328030	Chloroquine-resistance transporter-like
MsG0580026487.01	Chr5	38326520	38338893	Carbohydrate kinase PfkB
MsG0580028924.01	Chr5	88758819	88765506	GDSL lipase/esterase
MsG0580028957.01	Chr5	89574679	89578619	CCAAT-binding factor
MsG0580024233.01	Chr5	2405571	2411435	F-box domain
MsG0580025035.01	Chr5	13061426	13067626	FAD-linked oxidase, C-terminal
MsG0580028416.01	Chr5	80274336	80277061	Alternative oxidase
MsG0580025073.01	Chr5	13547025	13550198	Ribosomal protein L2
MsG0580024923.01	Chr5	11690672	11692664	Coiled-coil domain containing protein 109, C-terminal
MsG0580025106.01	Chr5	13907819	13910092	Thaumatin
MsG0580029697.01	Chr5	100922868	100926563	Glyoxalase/fosfomycin resistance/dioxygenase domain
MsG0580025906.01	Chr5	26484374	26492204	Helicase, C-terminal
MsG0580024915.01	Chr5	11607208	11611217	PQ-loop repeat
MsG0580024390.01	Chr5	4189805	4197475	Nop domain
MsG0580029280.01	Chr5	94673307	94677461	NSF attachment protein
MsG0580024747.01	Chr5	9147967	9152342	Formin, FH2 domain
MsG0580026011.01	Chr5	29047386	29053327	Domain of unknown function DUF569
MsG0580025225.01	Chr5	15487892	15503563	Membrane transport protein
MsG0580024778.01	Chr5	9577765	9579824	GH3 family
MsG0580027776.01	Chr5	68336233	68336943	Adhesive plaque protein
MsG0580027724.01	Chr5	67458081	67461086	Oxoglutarate/iron-dependent dioxygenase
MsG0580024936.01	Chr5	11886747	11888330	Helix-turn-helix motif
MsG0580029282.01	Chr5	94696234	94698452	Amino acid transporter, transmembrane domain
MsG0580028977.01	Chr5	89845798	89847476	SANT/Myb domain
MsG0580024164.01	Chr5	1496014	1498782	Protein RDM1
MsG0580029047.01	Chr5	90871745	90875286	Mitochondrial glycoprotein
MsG0580028450.01	Chr5	80655031	80660621	Asparagine synthase
MsG0580024435.01	Chr5	4962002	4964513	Staygreen protein
MsG0580029660.01	Chr5	100441666	100448001	Helicase, C-terminal
MsG0580027777.01	Chr5	68381732	68383021	Adhesive plaque protein
MsG0580024126.01	Chr5	1159268	1165534	Sugar/inositol transporter
MsG0580028361.01	Chr5	79047111	79049160	Leucine-rich repeat
MsG0580029583.01	Chr5	98945350	98947043	Cystatin domain
MsG0580026085.01	Chr5	30442354	30443709	Kelch repeat type 1
MsG0580024999.01	Chr5	12694422	12698302	AAA+ ATPase domain
MsG0580025336.01	Chr5	17107780	17107998	Alternative oxidase
MsG0580026047.01	Chr5	29804167	29807746	Domain of unknown function DUF1338
MsG0580024041.01	Chr5	201424	202989	C2 domain
MsG0580027849.01	Chr5	69540849	69549986	Leucine-rich repeat
MsG0580026533.01	Chr5	38979176	38988636	SAM dependent carboxyl methyltransferase
MsG0580028099.01	Chr5	74569485	74577362	Aminoacyl-tRNA synthetase, class I, conserved site
MsG0580028496.01	Chr5	81444169	81445381	Cytochrome P450
MsG0580028670.01	Chr5	84568195	84569661	AMP-dependent synthetase/ligase
MsG0580028237.01	Chr5	77121063	77121833	PPC domain
MsG0580025389.01	Chr5	17877610	17887500	AMP-dependent synthetase/ligase
MsG0580029165.01	Chr5	93119669	93122736	Exostosin , C-terminal
MsG0580024268.01	Chr5	2767218	2770093	Vacuolar protein sorting-associated protein 62
MsG0580029985.01	Chr5	104733191	104733418	Organ specific protein
MsG0580025468.01	Chr5	19185221	19195355	AMP-dependent synthetase/ligase
MsG0580025102.01	Chr5	13866991	13867491	DnaJ domain
MsG0580028882.01	Chr5	87992399	87993199	#N/A
MsG0580028763.01	Chr5	85976198	85977652	AMP-dependent synthetase/ligase
MsG0580026921.01	Chr5	48232927	48240231	Heat shock protein Hsp90 family
MsG0580026720.01	Chr5	42810140	42819212	Carbohydrate kinase PfkB
MsG0580029371.01	Chr5	96048918	96053207	Disulphide isomerase
MsG0580028509.01	Chr5	81607989	81612261	Cytochrome P450
MsG0580025860.01	Chr5	25302343	25303703	Protein of unknown function DUF1262
MsG0580027033.01	Chr5	51577750	51580289	GH3 family
MsG0580028346.01	Chr5	78758610	78763375	Lung seven transmembrane receptor-like
MsG0580024974.01	Chr5	12385228	12392239	AAA+ ATPase domain
MsG0580028958.01	Chr5	89581161	89582850	CCAAT-binding factor
MsG0580029642.01	Chr5	100163195	100167820	Helicase, C-terminal
MsG0580026095.01	Chr5	30695388	30699170	Mitochondrial carrier protein
MsG0580030130.01	Chr5	107083956	107090789	WD40/YVTN repeat-like-containing domain superfamily
MsG0580029758.01	Chr5	101596573	101599600	Small GTPase superfamily
MsG0580024738.01	Chr5	9010490	9012485	Ribosomal protein L26/L24, eukaryotic/archaeal
MsG0580027074.01	Chr5	52762340	52763437	#N/A
MsG0580024388.01	Chr5	4139613	4141330	Major intrinsic protein
MsG0580028289.01	Chr5	77848356	77848974	#N/A
MsG0580028451.01	Chr5	80667812	80672141	rRNA-processing protein Fcf1/Utp23
MsG0580024680.01	Chr5	8058865	8060937	NAC domain
MsG0580025980.01	Chr5	28546913	28554026	Small GTPase superfamily
MsG0580029702.01	Chr5	100961628	100964058	60S ribosomal protein L18a/ L20, eukaryotes
MsG0580026177.01	Chr5	31841301	31843560	Ribonuclease T2-like
MsG0580026686.01	Chr5	42404977	42410834	Ureide permease
MsG0580028408.01	Chr5	80158237	80158641	Carbohydrate/puine kinase, PfkB, conserved site
MsG0580028245.01	Chr5	77182213	77183168	Myc-type, basic helix-loop-helix domain
MsG0580027615.01	Chr5	64370493	64380326	Glycoside hydrolase, family 3, N-terminal
MsG0580024850.01	Chr5	10768899	10771113	SANT/Myb domain
MsG0580029540.01	Chr5	98306609	98311227	RNA recognition motif domain
MsG0580028403.01	Chr5	80063740	80067058	Decaprenyl diphosphate synthase-like
MsG0580026439.01	Chr5	37391356	37403735	CobW/HypB/UreG, nucleotide-binding domain
MsG0580028008.01	Chr5	73107059	73112258	WD40 repeat
MsG0580024755.01	Chr5	9270608	9271842	Lateral organ boundaries, LOB
MsG0580025750.01	Chr5	23700479	23700946	Ubiquitin domain
MsG0580030132.01	Chr5	107097110	107106812	Nuclear protein 96
MsG0580028118.01	Chr5	74860407	74862752	Fructose-bisphosphate aldolase, class-I
MsG0580029754.01	Chr5	101581461	101582258	LSM domain, eukaryotic/archaea-type
MsG0580024701.01	Chr5	8445446	8446675	Aminotransferase class V domain
MsG0580024118.01	Chr5	1073895	1074893	Alpha/beta hydrolase fold-3
MsG0580029283.01	Chr5	94703811	94707469	Ribosome biogenesis protein Nop53/GLTSCR2
MsG0580028510.01	Chr5	81624902	81627654	Cytochrome P450
MsG0580024232.01	Chr5	2402713	2403774	Glutathione S-transferase, N-terminal
MsG0580025575.01	Chr5	20742892	20744407	Myc-type, basic helix-loop-helix domain
MsG0580029370.01	Chr5	96047823	96048573	Thioredoxin-like superfamily
MsG0580024538.01	Chr5	6143712	6146371	Domain of unknown function DUF828
MsG0580029132.01	Chr5	92752545	92755999	Ribosomal protein L35A
MsG0580027362.01	Chr5	59131798	59134039	Oxoglutarate/iron-dependent dioxygenase
MsG0580024369.01	Chr5	3936765	3940761	Plectin/S10, N-terminal
MsG0580028588.01	Chr5	82921999	82923423	Protein kinase domain
MsG0580029129.01	Chr5	92733045	92740905	Amino acid transporter, transmembrane domain
MsG0580025421.01	Chr5	18338706	18340276	Eukaryotic rRNA processing
MsG0580025563.01	Chr5	20550786	20557901	Major facilitator superfamily
MsG0580030055.01	Chr5	105977828	105983329	Glycosyl hydrolases 36
MsG0580027228.01	Chr5	56675776	56676870	#N/A
MsG0580027687.01	Chr5	66148582	66156040	GLABROUS1 enhancer-binding protein family
MsG0580025833.01	Chr5	24864402	24865562	PMR5 N-terminal domain
MsG0580026742.01	Chr5	43450466	43453047	Calreticulin/calnexin
MsG0580026066.01	Chr5	30118917	30119240	#N/A
MsG0580028284.01	Chr5	77825269	77825651	#N/A
MsG0580028160.01	Chr5	75919468	75923079	#N/A
MsG0580029168.01	Chr5	93173719	93176746	Ribosomal protein L10P
MsG0580025000.01	Chr5	12710076	12713402	AAA+ ATPase domain
MsG0580028497.01	Chr5	81454864	81456077	Cytochrome P450
MsG0580029262.01	Chr5	94457683	94458327	Prenylated rab acceptor PRA1
MsG0580029907.01	Chr5	103826371	103828002	Cytochrome P450
MsG0580024470.01	Chr5	5354801	5358679	#N/A
MsG0580024481.01	Chr5	5455109	5457827	Ribosomal protein S15
MsG0580028908.01	Chr5	88415132	88418600	Protein kinase domain
MsG0580024874.01	Chr5	11091924	11095662	Tetratricopeptide-like helical domain superfamily
MsG0580027797.01	Chr5	68624805	68627061	Major facilitator, sugar transporter-like
MsG0580029953.01	Chr5	104409287	104414318	FCP1 homology domain
MsG0580025329.01	Chr5	16987714	16990574	Ankyrin repeat
MsG0580025278.01	Chr5	16382421	16383023	EF-hand domain
MsG0580028587.01	Chr5	82875654	82877228	Lateral organ boundaries, LOB
MsG0580029312.01	Chr5	95159510	95164869	Glycine rich protein
MsG0580028095.01	Chr5	74500091	74510991	DNA helicase Pif1-like
MsG0580027191.01	Chr5	55893038	55895689	GH3 family
MsG0580024910.01	Chr5	11549835	11551763	Serine-threonine/tyrosine-protein kinase, catalytic domain
MsG0580025440.01	Chr5	18667060	18670887	Glycoside hydrolase family 16
MsG0580029001.01	Chr5	90134994	90139314	#N/A
MsG0580029284.01	Chr5	94711814	94714588	Ribosomal protein L13, eukaryotic/archaeal
MsG0580026535.01	Chr5	39014029	39024584	RNA polymerase II-associated protein 1, C-terminal
MsG0580029202.01	Chr5	93647443	93652627	Oxoglutarate/iron-dependent dioxygenase
MsG0580029044.01	Chr5	90831638	90835580	GNAT domain
MsG0580029355.01	Chr5	95913819	95915432	Transcription termination factor, mitochondrial/chloroplastic
MsG0580029988.01	Chr5	104754725	104760938	RIN4, pathogenic type III effector avirulence factor Avr cleavage site
MsG0580028236.01	Chr5	77107923	77115875	Peptidase C19, ubiquitin carboxyl-terminal hydrolase
MsG0580027113.01	Chr5	53843926	53851407	Glutathione S-transferase, N-terminal
MsG0580027363.01	Chr5	59149491	59160020	Protein kinase domain
MsG0580027043.01	Chr5	51771590	51779339	Ribosomal protein P1/P2, N-terminal domain
MsG0580026193.01	Chr5	32081189	32082530	Zinc finger, Dof-type
MsG0580025026.01	Chr5	12951207	12953418	#N/A
MsG0580030073.01	Chr5	106240660	106242504	Ribosomal protein S26e
MsG0580024165.01	Chr5	1502819	1504475	Pentatricopeptide repeat
MsG0580025413.01	Chr5	18227623	18233018	Protein of unknown function DUF760
MsG0580024894.01	Chr5	11349526	11353453	Ribosomal protein S4e
MsG0580024328.01	Chr5	3449027	3450472	Transcription factor GRAS
MsG0580025831.01	Chr5	24848770	24850459	PMR5 N-terminal domain
MsG0580024916.01	Chr5	11630569	11639064	CCAAT-binding factor
MsG0580024544.01	Chr5	6209023	6220742	Zinc finger, RING/FYVE/PHD-type
MsG0580024431.01	Chr5	4900347	4905372	Hydroxymethylglutaryl-coenzyme A synthase, active site
MsG0580028728.01	Chr5	85434523	85435320	Zinc finger, CCHC-type superfamily
MsG0580030077.01	Chr5	106268635	106272944	HAT repeat
MsG0580024405.01	Chr5	4404411	4406469	Remorin, C-terminal
MsG0580026068.01	Chr5	30120460	30123088	Protein kinase-like domain superfamily
MsG0580030022.01	Chr5	105309348	105314478	Glycosyl hydrolases 36
MsG0580025213.01	Chr5	15378530	15380104	Pentatricopeptide repeat
MsG0580029806.01	Chr5	102182194	102186367	Mitochondrial glycoprotein
MsG0580025261.01	Chr5	16085215	16089286	Rudiment single hybrid motif
MsG0580024961.01	Chr5	12200288	12222976	Immunoglobulin-like fold
MsG0580028270.01	Chr5	77580043	77584650	Ulp1 protease family, C-terminal catalytic domain
MsG0580024536.01	Chr5	6121549	6122607	Ribosomal RNA-processing protein 14, N-terminal
MsG0580028570.01	Chr5	82551803	82560082	Protein TIC110, chloroplastic
MsG0580029703.01	Chr5	100975175	100978149	60S ribosomal protein L18a/ L20, eukaryotes
MsG0580029028.01	Chr5	90648890	90655620	Pumilio RNA-binding repeat
MsG0580029987.01	Chr5	104744855	104752071	SAM-dependent methyltransferase RsmB/NOP2-type
MsG0580029882.01	Chr5	103349914	103350660	Bifunctional inhibitor/plant lipid transfer protein/seed storage helical domain
MsG0580025348.01	Chr5	17271067	17275670	Serine-threonine/tyrosine-protein kinase, catalytic domain
MsG0580025098.01	Chr5	13815789	13819583	Xanthine/uracil/vitamin C permease
MsG0580026160.01	Chr5	31552430	31578105	Nucleoside phosphatase GDA1/CD39
MsG0580026460.01	Chr5	37867007	37868093	X8 domain
MsG0580028107.01	Chr5	74672519	74676149	Ribosomal protein L6
MsG0580026067.01	Chr5	30119782	30120033	Protein kinase-like domain superfamily
MsG0580025271.01	Chr5	16232019	16233900	#N/A
MsG0580024748.01	Chr5	9162601	9164707	X8 domain
MsG0580029158.01	Chr5	93033668	93036457	Major intrinsic protein
MsG0580028072.01	Chr5	74153956	74158464	#N/A
MsG0580024160.01	Chr5	1471365	1475741	Protein kinase domain
MsG0580027331.01	Chr5	58532019	58539100	Proton-dependent oligopeptide transporter family
MsG0580027805.01	Chr5	68798106	68811300	DnaJ domain
MsG0580025212.01	Chr5	15374432	15375709	Amino acid transporter, transmembrane domain
MsG0580027951.01	Chr5	71650578	71651571	Myc-type, basic helix-loop-helix domain
MsG0580026422.01	Chr5	36982587	36982967	#N/A
MsG0580025400.01	Chr5	18054058	18059715	ATP-dependent RNA helicase DEAD-box, conserved site
MsG0580029911.01	Chr5	103884554	103890092	Cytochrome P450
MsG0580025646.01	Chr5	21738542	21746025	Ecd family
MsG0580026205.01	Chr5	32248316	32250968	#N/A
MsG0580029414.01	Chr5	96741758	96746156	Proton-dependent oligopeptide transporter family
MsG0580028415.01	Chr5	80265375	80273309	Potassium transporter
MsG0580024583.01	Chr5	6586388	6587803	Expansin, cellulose-binding-like domain
MsG0580024758.01	Chr5	9307042	9309691	Plant peroxidase
MsG0580029498.01	Chr5	97767676	97773016	Ribosomal RNA assembly KRR1
MsG0580025688.01	Chr5	22749866	22755107	Pyridine nucleotide-disulphide oxidoreductase, class-II
MsG0580029502.01	Chr5	97813386	97822483	Chaperonin TCP-1, conserved site
MsG0580029263.01	Chr5	94484223	94488061	Biotin/lipoyl attachment
MsG0580024036.01	Chr5	87225	93722	Histone deacetylase superfamily
MsG0580027605.01	Chr5	64123951	64124592	Glycoside hydrolase family 3 C-terminal domain
MsG0580028980.01	Chr5	89886578	89886997	EF-hand domain
MsG0580028442.01	Chr5	80541057	80547203	FAD/NAD-binding domain
MsG0580027941.01	Chr5	71557416	71558198	PPC domain
MsG0580029682.01	Chr5	100711136	100714595	Glutathione S-transferase, N-terminal
MsG0580026718.01	Chr5	42800882	42803587	RNA recognition motif domain
MsG0580026846.01	Chr5	46323697	46325230	RWP-RK domain
MsG0580028398.01	Chr5	79965312	79966835	Decaprenyl diphosphate synthase-like
MsG0580025676.01	Chr5	22474182	22477620	#N/A
MsG0580030060.01	Chr5	106047862	106054513	Neutral/alkaline non-lysosomal ceramidase, N-terminal
MsG0580030222.01	Chr5	108473557	108476603	UDP-glucuronosyl/UDP-glucosyltransferase
MsG0580025001.01	Chr5	12715153	12717420	AAA+ ATPase domain
MsG0580025875.01	Chr5	25665044	25692286	Phosphoribosylglycinamide synthetase
MsG0580028362.01	Chr5	79052859	79053311	Alpha crystallin/Hsp20 domain
MsG0580028336.01	Chr5	78552965	78555338	Multi antimicrobial extrusion protein
MsG0580026348.01	Chr5	35130358	35131464	X8 domain
MsG0580029584.01	Chr5	98952353	98962490	Nuclear control of ATP synthase 2
MsG0580025901.01	Chr5	26372848	26373291	Germin
MsG0580029784.01	Chr5	101982627	101985895	DEAD/DEAH box helicase domain
MsG0580029878.01	Chr5	103292681	103301206	Tubulin/FtsZ, C-terminal
MsG0580030100.01	Chr5	106670728	106672210	Nucleotide-binding alpha-beta plait domain superfamily
MsG0580025296.01	Chr5	16629761	16637397	#N/A
MsG0580029731.01	Chr5	101303501	101308441	MATH/TRAF domain
MsG0680030912.01	Chr6	11452713	11454653	UDP-glucuronosyl/UDP-glucosyltransferase
MsG0680035598.01	Chr6	108920357	108921888	Dehydrin
MsG0680031695.01	Chr6	24780040	24781096	Glutamate/phenylalanine/leucine/valine dehydrogenase, dimerisation domain
MsG0680031853.01	Chr6	28222949	28228779	Voltage-dependent anion channel
MsG0680031852.01	Chr6	28204853	28209146	Voltage-dependent anion channel
MsG0680031469.01	Chr6	20877298	20878703	Short-chain dehydrogenase/reductase SDR
MsG0680031017.01	Chr6	12924208	12926498	#N/A
MsG0680032167.01	Chr6	35470481	35475064	AP2/ERF domain
MsG0680031468.01	Chr6	20872569	20873659	Short-chain dehydrogenase/reductase SDR
MsG0680031966.01	Chr6	30875714	30887985	Copine
MsG0680030634.01	Chr6	6432955	6433227	#N/A
MsG0680031240.01	Chr6	16542953	16547791	von Willebrand factor, type A
MsG0680035308.01	Chr6	101839717	101841711	EEIG1/EHBP1 N-terminal domain
MsG0680035325.01	Chr6	102313619	102325762	Multi antimicrobial extrusion protein
MsG0680031055.01	Chr6	13396580	13399775	Protein kinase domain
MsG0680033951.01	Chr6	77265523	77271271	Alpha/beta hydrolase fold-3
MsG0680031741.01	Chr6	25748443	25748772	#N/A
MsG0680031428.01	Chr6	20329106	20330994	Short-chain dehydrogenase/reductase SDR
MsG0680031642.01	Chr6	23839947	23843203	RmlC-like cupin domain superfamily
MsG0680035460.01	Chr6	106118277	106124858	CALMODULIN-BINDING PROTEIN60
MsG0680031462.01	Chr6	20809617	20814408	Short-chain dehydrogenase/reductase SDR
MsG0680035307.01	Chr6	101839109	101839690	#N/A
MsG0680031429.01	Chr6	20338399	20343848	Amino acid transporter, transmembrane domain
MsG0680030604.01	Chr6	5996029	5996565	#N/A
MsG0680034884.01	Chr6	96211767	96215562	Arf GTPase activating protein
MsG0680030463.01	Chr6	3253848	3262568	D-isomer specific 2-hydroxyacid dehydrogenase, catalytic domain
MsG0680031019.01	Chr6	12944773	12947189	GDP-fucose protein O-fucosyltransferase
MsG0680034677.01	Chr6	92693198	92701426	Serine aminopeptidase, S33
MsG0680031444.01	Chr6	20495918	20496724	#N/A
MsG0680034482.01	Chr6	88323681	88347916	Fructose-bisphosphate aldolase, class-II
MsG0680031822.01	Chr6	27370601	27377506	Nucleolar complex protein 2
MsG0680030783.01	Chr6	9244092	9245784	NAC domain
MsG0680034980.01	Chr6	97297854	97298495	Proteinase inhibitor I3, Kunitz legume
MsG0680030719.01	Chr6	7849441	7906263	Histidine phosphatase superfamily, clade-2
MsG0680035720.01	Chr6	111198153	111205809	Toll/interleukin-1 receptor homology domain
MsG0680034866.01	Chr6	95874812	95881440	Transcription factor, MADS-box
MsG0680030315.01	Chr6	507417	510986	GHMP kinase N-terminal domain
MsG0680030774.01	Chr6	9009787	9013286	Zinc finger, Dof-type
MsG0680030396.01	Chr6	1653509	1656629	S1 domain
MsG0680031368.01	Chr6	19095632	19098756	Ribosomal protein S7e
MsG0680035696.01	Chr6	110873984	110881589	Sugar/inositol transporter
MsG0680034061.01	Chr6	79845212	79851251	ATP-dependent RNA helicase DEAD-box, conserved site
MsG0680035575.01	Chr6	108653066	108655108	#N/A
MsG0680033393.01	Chr6	63836766	63842495	CAP160
MsG0680034317.01	Chr6	85585361	85585966	Proteinase inhibitor I3, Kunitz legume
MsG0680032436.01	Chr6	41197495	41202347	Pectinesterase, catalytic
MsG0680030751.01	Chr6	8576038	8584571	Armadillo-type fold
MsG0680030297.01	Chr6	271913	272242	#N/A
MsG0680035883.01	Chr6	113934018	113955489	WD40 repeat
MsG0680032360.01	Chr6	39254276	39258302	ABC-2 type transporter
MsG0680032953.01	Chr6	53764575	53768671	Fatty acid hydroxylase
MsG0680031300.01	Chr6	17666882	17667100	#N/A
MsG0680030962.01	Chr6	12223569	12224717	Zinc finger, CCHC-type
MsG0680032459.01	Chr6	41812197	41815249	Ribosomal protein S13
MsG0680030353.01	Chr6	986207	1001816	Invasin/intimin cell-adhesion fragments
MsG0680034255.01	Chr6	84522721	84527831	Proteinase inhibitor I3, Kunitz legume
MsG0680031133.01	Chr6	14988610	14994721	Endo-1,3-beta-glucanase
MsG0680035856.01	Chr6	113506088	113515069	Mitochondrial substrate/solute carrier
MsG0680034603.01	Chr6	91151740	91170414	Fructose-bisphosphate aldolase, class-II
MsG0680035599.01	Chr6	108945855	108947278	#N/A
MsG0680031686.01	Chr6	24647091	24652032	Target SNARE coiled-coil homology domain
MsG0680034475.01	Chr6	88164153	88171021	Glutathione S-transferase, N-terminal
MsG0680035309.01	Chr6	101844303	101846615	Glutathione S-transferase, N-terminal
MsG0680031763.01	Chr6	26356424	26360563	Ribosomal protein L7Ae/L30e/S12e/Gadd45
MsG0680033339.01	Chr6	62588165	62597394	Lipopolysaccharide-modifying protein
MsG0680031011.01	Chr6	12840519	12846231	Transcription factor, MADS-box
MsG0680030398.01	Chr6	1657406	1663796	Exoribonuclease, phosphorolytic domain 1
MsG0680034192.01	Chr6	83052705	83053662	Protein of unknown function DUF1442
MsG0680031828.01	Chr6	27519724	27533742	Pyridine nucleotide-disulphide oxidoreductase, class I
MsG0680031789.01	Chr6	26781800	26787027	Potassium transporter
MsG0680030294.01	Chr6	220517	224419	TPP-binding enzyme, conserved site
MsG0680035380.01	Chr6	103986901	103987701	Pentatricopeptide repeat
MsG0680035346.01	Chr6	102854615	102858595	#N/A
MsG0680032430.01	Chr6	41074972	41078072	Ran binding domain
MsG0680030414.01	Chr6	1884867	1890147	AAA+ ATPase domain
MsG0680034393.01	Chr6	86830558	86835348	Chloride channel, voltage gated
MsG0680031275.01	Chr6	17235827	17237068	Zinc finger, CCHC-type
MsG0680035345.01	Chr6	102847350	102853567	Alpha/beta hydrolase fold-1
MsG0680035907.01	Chr6	114284685	114285439	#N/A
MsG0680034649.01	Chr6	92123720	92130117	Late embryogenesis abundant protein, LEA-14
MsG0680034190.01	Chr6	83015018	83020738	Band 7 domain
MsG0680030339.01	Chr6	821299	826220	Thioredoxin-like ferredoxin
MsG0680032313.01	Chr6	38310380	38313526	Initiation factor eIF-4 gamma, MA3
MsG0680031628.01	Chr6	23540211	23540958	Ribosomal protein L14P
MsG0680033460.01	Chr6	65797796	65801834	Zinc finger, PHD-type
MsG0680030730.01	Chr6	8171244	8173290	AP2/ERF domain
MsG0680035684.01	Chr6	110695000	110695344	#N/A
MsG0680033540.01	Chr6	67677199	67678152	Zinc finger, RING-type
MsG0680032372.01	Chr6	39420656	39424489	DEAD/DEAH box helicase domain
MsG0680032925.01	Chr6	53189219	53193296	Heat shock protein Hsp90 family
MsG0680034165.01	Chr6	82333577	82335367	Mitochondrial substrate/solute carrier
MsG0680030285.01	Chr6	33851	42934	Translation elongation factor EFTs/EF1B, dimerisation
MsG0680031044.01	Chr6	13239077	13241774	Protein kinase domain
MsG0680033618.01	Chr6	69577830	69589686	Ankyrin repeat
MsG0680031559.01	Chr6	22299356	22306570	PQ-loop repeat
MsG0680035629.01	Chr6	109553840	109558240	Serine incorporator/TMS membrane protein
MsG0680030864.01	Chr6	10643885	10644040	Ribosomal protein S28e
MsG0680032829.01	Chr6	50599186	50605471	Tic22-like
MsG0680031473.01	Chr6	20911129	20912531	Phytocyanin domain
MsG0680032770.01	Chr6	49402708	49405076	Ribosomal protein L36e
MsG0680031359.01	Chr6	18885172	18892284	Serine aminopeptidase, S33
MsG0680031619.01	Chr6	23406067	23410359	Choline transporter-like
MsG0680031167.01	Chr6	15507517	15516321	Zinc finger, CCHC-type superfamily
MsG0680031616.01	Chr6	23370727	23374165	C2 domain
MsG0680032378.01	Chr6	39669798	39677379	Helicase, C-terminal
MsG0680030287.01	Chr6	53612	64647	Actin family
MsG0680035632.01	Chr6	109689760	109698364	STAS domain
MsG0680034395.01	Chr6	86854296	86855663	Translation initiation factor IF6
MsG0680030482.01	Chr6	3590884	3599444	Zinc finger C2H2 superfamily
MsG0680034568.01	Chr6	90411410	90415512	Domain of unknown function DUF223
MsG0680032168.01	Chr6	35497620	35513366	Invertase/pectin methylesterase inhibitor domain superfamily
MsG0680032357.01	Chr6	39231463	39234531	DEAD/DEAH box helicase domain
MsG0680035777.01	Chr6	112117188	112117823	Mitochondrial inner membrane translocase subunit Tim17/Tim22/Tim23/peroxisomal protein PMP24
MsG0680033868.01	Chr6	75214983	75223293	Pentatricopeptide repeat
MsG0680035617.01	Chr6	109403026	109408445	Ribosome maturation protein SBDS, conserved site
MsG0680030691.01	Chr6	7272464	7273995	Thaumatin
MsG0680031795.01	Chr6	26930831	26937005	Acetylglutamate kinase-like superfamily
MsG0680031671.01	Chr6	24435391	24436974	Annexin
MsG0680035741.01	Chr6	111446745	111447878	Zinc finger, RING-type
MsG0680034422.01	Chr6	87409250	87411143	UBA-like superfamily
MsG0680031446.01	Chr6	20537951	20540975	Cytochrome c1
MsG0680030566.01	Chr6	5338153	5340451	Protein of unknown function DUF2039
MsG0680034394.01	Chr6	86852175	86853698	Translation initiation factor IF6
MsG0680035306.01	Chr6	101826895	101837921	Transcription factor, GTP-binding domain
MsG0680031241.01	Chr6	16549416	16556465	Pentatricopeptide repeat
MsG0680030753.01	Chr6	8602623	8605085	Helicase, C-terminal
MsG0680035576.01	Chr6	108659359	108664641	Kinesin motor domain
MsG0680030565.01	Chr6	5334023	5334999	Transferase
MsG0680031471.01	Chr6	20901893	20910018	Alpha/beta hydrolase fold-1
MsG0780038384.01	Chr7	45532326	45535971	Protein kinase domain
MsG0780040578.01	Chr7	79451290	79452952	Late embryogenesis abundant protein, LEA-25/LEA-D113
MsG0780041510.01	Chr7	91862080	91864973	Alpha/beta hydrolase fold-1
MsG0780038921.01	Chr7	55382977	55385075	Glutathione S-transferase, N-terminal
MsG0780041352.01	Chr7	89885271	89887525	Fungal lipase-like domain
MsG0780039502.01	Chr7	65000488	65001423	Cytochrome P450
MsG0780039775.01	Chr7	68973320	68976366	Late embryogenesis abundant protein, LEA-14
MsG0780039877.01	Chr7	70012799	70014813	UDP-glucuronosyl/UDP-glucosyltransferase
MsG0780038123.01	Chr7	40636643	40638058	UDP-glucuronosyl/UDP-glucosyltransferase
MsG0780041428.01	Chr7	90766055	90768988	#N/A
MsG0780040428.01	Chr7	77393567	77398057	Pyrroline-5-carboxylate reductase
MsG0780036552.01	Chr7	9685517	9686053	Ethylene-responsive binding factor-associated repression
MsG0780040231.01	Chr7	74674846	74675256	#N/A
MsG0780041583.01	Chr7	92705321	92710206	Glutathione synthase, substrate-binding domain
MsG0780041808.01	Chr7	95378577	95379513	Late embryogenesis abundant protein, LEA-14
MsG0780040144.01	Chr7	73660326	73663063	NAC domain
MsG0780040174.01	Chr7	73922453	73924329	H/ACA ribonucleoprotein complex, subunit Gar1/Naf1
MsG0780036388.01	Chr7	7428127	7438666	Calmodulin-binding domain, plant
MsG0780036854.01	Chr7	15115192	15124156	Pectinesterase, catalytic
MsG0780035952.01	Chr7	465380	468545	Proton-dependent oligopeptide transporter family
MsG0780038836.01	Chr7	53775729	53777768	Protein kinase domain
MsG0780039969.01	Chr7	71223307	71231828	Pentatricopeptide repeat
MsG0780040350.01	Chr7	76293821	76298517	Proton-dependent oligopeptide transporter family
MsG0780039250.01	Chr7	60771912	60778765	Acyl-CoA dehydrogenase, conserved site
MsG0780036514.01	Chr7	9121567	9124214	UDP-glucuronosyl/UDP-glucosyltransferase
MsG0780039623.01	Chr7	66816446	66822044	WD40 repeat
MsG0780036755.01	Chr7	13232603	13235315	S-adenosylmethionine decarboxylase
MsG0780039504.01	Chr7	65009031	65009588	Cytochrome P450
MsG0780040736.01	Chr7	81794682	81796295	Phosphate permease
MsG0780039783.01	Chr7	69088926	69097127	Protein kinase domain
MsG0780036097.01	Chr7	2505453	2514474	SWEET sugar transporter
MsG0780040738.01	Chr7	81809331	81810941	Phosphate permease
MsG0780040277.01	Chr7	75323645	75330084	Cysteine synthase/cystathionine beta-synthase, pyridoxal-phosphate attachment site
MsG0780040510.01	Chr7	78524407	78528375	Sugar/inositol transporter
MsG0780036426.01	Chr7	7975696	7978156	Cytochrome P450
MsG0780040741.01	Chr7	81835873	81837777	SANT/Myb domain
MsG0780041646.01	Chr7	93415442	93419211	EF-hand domain pair
MsG0780036705.01	Chr7	12198597	12213674	DNA-directed RNA polymerase, phage-type
MsG0780041555.01	Chr7	92338256	92342074	Zinc finger, RanBP2-type
MsG0780039507.01	Chr7	65026202	65027820	Cytochrome P450
MsG0780038861.01	Chr7	54241415	54244266	Mitochondrial glycoprotein
MsG0780040515.01	Chr7	78605371	78611376	Glycosyl hydrolases 36
MsG0780036471.01	Chr7	8627912	8630329	Cytochrome P450
MsG0780040859.01	Chr7	83512570	83512986	Histone H2B
MsG0780036638.01	Chr7	11096341	11099526	Reversibly glycosylated polypeptide
MsG0780041566.01	Chr7	92491371	92495511	Short-chain dehydrogenase/reductase SDR
MsG0780040802.01	Chr7	82663961	82672879	DNA helicase
MsG0780039897.01	Chr7	70232544	70236569	Cyclophilin-type peptidyl-prolyl cis-trans isomerase domain
MsG0780039774.01	Chr7	68965067	68967523	Late embryogenesis abundant protein, LEA-14
MsG0780039289.01	Chr7	61411922	61421268	CCAAT-binding factor
MsG0780039994.01	Chr7	71652042	71682596	Alpha/beta hydrolase fold-1
MsG0780039304.01	Chr7	61724539	61727399	Aldo/keto reductase, conserved site
MsG0780041054.01	Chr7	85913457	85914575	Late embryogenesis abundant protein LEA
MsG0780036515.01	Chr7	9165412	9167939	UDP-glucuronosyl/UDP-glucosyltransferase
MsG0780041453.01	Chr7	91073876	91083647	Myc-type, basic helix-loop-helix domain
MsG0780038658.01	Chr7	50624183	50624416	Small auxin-up RNA
MsG0780036265.01	Chr7	5617727	5621877	Peptidase M41
MsG0780038617.01	Chr7	50006340	50008713	Multicopper oxidase, type 1
MsG0780039941.01	Chr7	70852867	70858245	Protein kinase domain
MsG0780040208.01	Chr7	74394507	74394917	#N/A
MsG0780041688.01	Chr7	93956645	93959876	Glycoside hydrolase family 18, catalytic domain
MsG0780041497.01	Chr7	91681601	91683104	Drought induced 19 protein type, zinc-binding domain
MsG0780036546.01	Chr7	9586008	9588451	RNA recognition motif domain
MsG0780040263.01	Chr7	75088240	75090982	Zinc finger, Dof-type
MsG0780037188.01	Chr7	21484469	21487303	Alpha/beta hydrolase fold-1
MsG0780039229.01	Chr7	60233185	60236712	Zinc finger, RING-type
MsG0780040543.01	Chr7	78960471	78963762	Chaperone J-domain superfamily
MsG0780041547.01	Chr7	92209930	92214014	PWWP domain
MsG0780040544.01	Chr7	78999490	79001901	Serine-threonine/tyrosine-protein kinase, catalytic domain
MsG0780039668.01	Chr7	67396230	67397736	Ribosomal protein L2
MsG0780038945.01	Chr7	55637168	55639859	#N/A
MsG0780041656.01	Chr7	93543551	93549757	Ankyrin repeat
MsG0780036718.01	Chr7	12397515	12401375	Amino acid transporter, transmembrane domain
MsG0780040472.01	Chr7	78087492	78089950	Tubulin
MsG0780041519.01	Chr7	91940978	91941417	Ribosomal protein L18e/L15P
MsG0780040756.01	Chr7	82017033	82019062	H/ACA ribonucleoprotein complex, subunit Nop10
MsG0780040011.01	Chr7	71927593	71930408	GRAM domain
MsG0780041115.01	Chr7	86771434	86775582	Calcineurin-like phosphoesterase domain, ApaH type
MsG0780041522.01	Chr7	92006230	92008191	Ribosomal protein L22e
MsG0780040703.01	Chr7	81397083	81397688	Prenylated rab acceptor PRA1
MsG0780041829.01	Chr7	95621917	95628646	#N/A
MsG0780038645.01	Chr7	50361086	50364101	Ribosomal protein L30, ferredoxin-like fold domain
MsG0780041549.01	Chr7	92237250	92250920	Homeobox-like domain superfamily
MsG0780040705.01	Chr7	81429532	81430901	Linker histone H1/H5, domain H15
MsG0780041389.01	Chr7	90366992	90370963	Glycosyl transferase, family 8
MsG0780041521.01	Chr7	91958455	91961380	Calcineurin-like phosphoesterase domain, ApaH type
MsG0780039677.01	Chr7	67449432	67449755	Proteinase inhibitor I12, Bowman-Birk
MsG0780039633.01	Chr7	67011899	67018897	Ribosomal protein S21e
MsG0780041311.01	Chr7	89482133	89484291	Ribosomal protein L18e/L15P
MsG0780040579.01	Chr7	79462785	79463865	Fatty acid desaturase domain
MsG0780036547.01	Chr7	9597667	9607334	RNA recognition motif domain
MsG0780041612.01	Chr7	93012893	93013423	Alpha/beta hydrolase fold-1
MsG0780036837.01	Chr7	14812344	14813246	Zinc finger, CCHC-type superfamily
MsG0780039258.01	Chr7	60863203	60867267	Copper chaperone SCO1/SenC
MsG0780036015.01	Chr7	1325470	1333129	Chaperonin TCP-1, conserved site
MsG0780040782.01	Chr7	82380936	82386228	Ribosomal protein L14P
MsG0780040320.01	Chr7	75853304	75863110	PQ-loop repeat
MsG0780039721.01	Chr7	68116830	68118834	Heat shock protein 70 family
MsG0780037926.01	Chr7	36468660	36472900	2Fe-2S ferredoxin-type iron-sulfur binding domain
MsG0780041499.01	Chr7	91719505	91730485	Calponin homology domain
MsG0780041763.01	Chr7	94849621	94856765	TRAF-like
MsG0780039700.01	Chr7	67746163	67750540	Domain of unknown function DUF3741
MsG0780041790.01	Chr7	95180596	95180940	Ribosomal protein P1/P2, N-terminal domain
MsG0780038613.01	Chr7	49949899	49950246	#N/A
MsG0780040445.01	Chr7	77659450	77661767	Pentatricopeptide repeat
MsG0780038860.01	Chr7	54235672	54235932	#N/A
MsG0780041238.01	Chr7	88624261	88629384	Ribosomal protein S2
MsG0780036020.01	Chr7	1425638	1426310	Vacuolar protein sorting-associated protein Ist1
MsG0780040900.01	Chr7	84027101	84032232	Ribosomal protein S23, eukaryotic/archaeal
MsG0780037414.01	Chr7	25399657	25401254	YTH domain
MsG0780038491.01	Chr7	47642511	47645114	Oxoglutarate/iron-dependent dioxygenase
MsG0780038587.01	Chr7	49259870	49261871	Ribosomal protein L13, eukaryotic/archaeal
MsG0780041022.01	Chr7	85617881	85619380	UDP-glucuronosyl/UDP-glucosyltransferase
MsG0780038135.01	Chr7	40981167	40982582	UDP-glucuronosyl/UDP-glucosyltransferase
MsG0780041559.01	Chr7	92402487	92406208	Chaperonin Cpn60/TCP-1 family
MsG0780038400.01	Chr7	45920438	45930526	Sucrose synthase
MsG0780038565.01	Chr7	48890267	48902907	ATP-dependent RNA helicase DEAD-box, conserved site
MsG0780041608.01	Chr7	92980547	92983955	Alpha/beta hydrolase fold-1
MsG0780039784.01	Chr7	69098199	69099272	F-box domain
MsG0780040823.01	Chr7	82983210	82993588	WD40 repeat
MsG0780040609.01	Chr7	79916764	79917177	Dirigent protein
MsG0780041056.01	Chr7	85938087	85938733	Transmembrane protein TauE-like
MsG0780038136.01	Chr7	40987785	40992408	UDP-glucuronosyl/UDP-glucosyltransferase
MsG0780037290.01	Chr7	23198449	23204071	Ribosomal protein L29e
MsG0780040177.01	Chr7	73980168	73982169	#N/A
MsG0780036754.01	Chr7	13226065	13228784	S-adenosylmethionine decarboxylase
MsG0780040056.01	Chr7	72500576	72502809	Pentatricopeptide repeat
MsG0780040927.01	Chr7	84343450	84350476	Oxidoreductase FAD/NAD-binding
MsG0780040438.01	Chr7	77560471	77564123	Phosphatidylinositol-4-phosphate 5-kinase, core
MsG0780041058.01	Chr7	85957748	85963635	Ribosomal protein L24e-related
MsG0780041081.01	Chr7	86249015	86251418	Fructose-bisphosphate aldolase, class-I
MsG0780041615.01	Chr7	93112112	93115251	Transferase
MsG0780040191.01	Chr7	74153793	74154673	Phytocyanin domain
MsG0780041461.01	Chr7	91225320	91227588	Ribosomal protein L13e
MsG0780040920.01	Chr7	84286620	84291785	DnaJ domain
MsG0780040867.01	Chr7	83653373	83654233	Tetratricopeptide-like helical domain superfamily
MsG0780040338.01	Chr7	76113952	76115926	#N/A
MsG0780036290.01	Chr7	6043435	6046748	Zinc finger, Dof-type
MsG0780040929.01	Chr7	84396975	84397475	Senescence regulator S40
MsG0780038824.01	Chr7	53628318	53636415	Tetratricopeptide-like helical domain superfamily
MsG0780036758.01	Chr7	13285933	13287087	ABC transporter-like
MsG0780040523.01	Chr7	78770340	78771197	#N/A
MsG0780041177.01	Chr7	87672163	87672786	Late embryogenesis abundant protein, LEA-14
MsG0780041402.01	Chr7	90508795	90514418	WD40 repeat, conserved site
MsG0780040010.01	Chr7	71922134	71923680	#N/A
MsG0780040365.01	Chr7	76510396	76513314	Tubulin
MsG0780041506.01	Chr7	91822881	91830037	Pectinesterase, catalytic
MsG0780040062.01	Chr7	72573108	72582964	Aspartate/glutamate/uridylate kinase
MsG0780036391.01	Chr7	7452053	7466474	ClpA/B family
MsG0780036704.01	Chr7	12176667	12177308	#N/A
MsG0780040105.01	Chr7	73098458	73103963	CarD-like/TRCF domain
MsG0780040362.01	Chr7	76434835	76444071	AAA+ ATPase domain
MsG0780040245.01	Chr7	74882927	74888331	#N/A
MsG0780036822.01	Chr7	14453832	14455916	Ribosomal protein L7Ae/L30e/S12e/Gadd45
MsG0780036811.01	Chr7	14307497	14312079	Yif1 family
MsG0780039984.01	Chr7	71476805	71483252	Methyltransferase domain
MsG0780041345.01	Chr7	89819519	89822943	Zinc finger, CCCH-type
MsG0780039234.01	Chr7	60317513	60323008	LMBR1-like membrane protein
MsG0780041165.01	Chr7	87395995	87397167	Programmed cell death protein 2, C-terminal
MsG0780036010.01	Chr7	1295611	1300839	GAT domain
MsG0780040951.01	Chr7	84717165	84724652	Protein kinase domain
MsG0780036733.01	Chr7	12707304	12707705	#N/A
MsG0780039766.01	Chr7	68781026	68783044	F-box domain
MsG0780038348.01	Chr7	44797344	44801429	Small GTPase superfamily
MsG0780041216.01	Chr7	88346312	88346536	#N/A
MsG0780041191.01	Chr7	87904173	87910171	Homeobox domain
MsG0780038461.01	Chr7	47150266	47154188	Translation initiation factor, beta propellor-like domain
MsG0780041255.01	Chr7	88839687	88843914	Pyridine nucleotide-disulphide oxidoreductase, class-II
MsG0780038015.01	Chr7	38287987	38290563	Major pollen allergen Lol pI
MsG0780039901.01	Chr7	70272989	70277797	Smr domain
MsG0780036843.01	Chr7	14879173	14892046	Exportin/Importin, Cse1-like
MsG0780041223.01	Chr7	88428109	88430923	Ribosomal protein L35A
MsG0780038656.01	Chr7	50573338	50578132	Endonuclease/exonuclease/phosphatase superfamily
MsG0780040917.01	Chr7	84228881	84229939	#N/A
MsG0780038049.01	Chr7	39075686	39090533	Elongation factor EFG, domain V-like
MsG0780040522.01	Chr7	78769379	78769873	Ankyrin repeat
MsG0780040287.01	Chr7	75486702	75489709	Multi antimicrobial extrusion protein
MsG0780038681.01	Chr7	51092582	51106161	Chromo-like domain superfamily
MsG0780041023.01	Chr7	85624690	85626260	UDP-glucuronosyl/UDP-glucosyltransferase
MsG0780039358.01	Chr7	62687681	62693644	Protein kinase domain
MsG0780041463.01	Chr7	91229464	91231795	#N/A
MsG0780041594.01	Chr7	92831213	92834155	Copine
MsG0780038383.01	Chr7	45513579	45530264	Glycoside hydrolase family 1
MsG0780039937.01	Chr7	70736497	70741100	Hyaluronan/mRNA-binding protein
MsG0780041401.01	Chr7	90501645	90505851	WD40 repeat
MsG0780038922.01	Chr7	55389194	55390687	Glutathione S-transferase, N-terminal
MsG0780041454.01	Chr7	91100784	91109287	Proteolipid membrane potential modulator
MsG0780038124.01	Chr7	40640908	40646368	UDP-glucuronosyl/UDP-glucosyltransferase
MsG0780039769.01	Chr7	68842232	68846408	Aminotransferases, class-I, pyridoxal-phosphate-binding site
MsG0780041004.01	Chr7	85450012	85451487	Nodulin-like
MsG0780035945.01	Chr7	400319	413139	Pirin, N-terminal domain
MsG0780036479.01	Chr7	8714656	8715009	#N/A
MsG0780037067.01	Chr7	18867575	18874418	#N/A
MsG0780041747.01	Chr7	94667294	94668868	Plant organelle RNA recognition domain
MsG0780040610.01	Chr7	79921410	79935960	Dirigent protein
MsG0780041380.01	Chr7	90303263	90304787	WRKY domain
MsG0780037512.01	Chr7	27282271	27288878	#N/A
MsG0780039801.01	Chr7	69235938	69238593	WD40 repeat
MsG0780039480.01	Chr7	64650595	64657586	C2 domain
MsG0780036421.01	Chr7	7910089	7912605	Cytochrome P450
MsG0780039402.01	Chr7	63540615	63543415	#N/A
MsG0780039926.01	Chr7	70544855	70548175	Serine-threonine/tyrosine-protein kinase, catalytic domain
MsG0780036387.01	Chr7	7408905	7416706	Cyclic nucleotide-binding domain
MsG0780040923.01	Chr7	84320818	84321492	Methyltransferase type 11
MsG0780039439.01	Chr7	64096546	64102042	Glycoside hydrolase, family 27
MsG0780040374.01	Chr7	76701968	76704274	#N/A
MsG0780038455.01	Chr7	47082875	47090338	Acyl-ACP thioesterase
MsG0780036240.01	Chr7	5091253	5104874	Ribosomal protein L34Ae
MsG0780040645.01	Chr7	80536765	80541095	Prp18
MsG0780039878.01	Chr7	70036544	70040582	Formin, FH2 domain
MsG0780039690.01	Chr7	67599173	67600749	Domain unknown function DUF295
MsG0780041049.01	Chr7	85854168	85854626	Protein of unknown function DUF538
MsG0780038866.01	Chr7	54375239	54383821	GPR domain
MsG0780038983.01	Chr7	56343699	56346541	PAR1
MsG0780039953.01	Chr7	71042911	71043691	#N/A
MsG0780041221.01	Chr7	88407242	88408990	Pentatricopeptide repeat
MsG0780041096.01	Chr7	86491938	86535394	ABC transporter-like
MsG0780037268.01	Chr7	22815946	22818137	P-loop containing nucleoside triphosphate hydrolase
MsG0780038416.01	Chr7	46381414	46385071	GroES-like superfamily
MsG0780037057.01	Chr7	18652443	18656651	Glycoside hydrolase family 17
MsG0780039985.01	Chr7	71501210	71502529	Translation initiation factor IF2/IF5
MsG0780040180.01	Chr7	74001570	74012026	HEAT repeat
MsG0780039874.01	Chr7	69980526	69982937	Cytochrome c, class IA/ IB
MsG0780038499.01	Chr7	47710265	47719479	S-adenosylmethionine decarboxylase
MsG0780040384.01	Chr7	76824578	76830794	RIO kinase
MsG0780040603.01	Chr7	79831345	79833741	S-adenosyl-L-methionine-dependent methyltransferase
MsG0780041082.01	Chr7	86254234	86257560	Fructose-bisphosphate aldolase, class-I
MsG0780037053.01	Chr7	18607560	18615875	Glycosyltransferase 2-like
MsG0780038525.01	Chr7	48197645	48206096	#N/A
MsG0780036472.01	Chr7	8633651	8636010	Cytochrome P450
MsG0780038132.01	Chr7	40922185	40923602	#N/A
MsG0780040915.01	Chr7	84210102	84210371	PPM-type phosphatase domain
MsG0780040748.01	Chr7	81898568	81900454	11-S seed storage protein, plant
MsG0780040881.01	Chr7	83808782	83809348	#N/A
MsG0780041077.01	Chr7	86173263	86175765	RNA recognition motif domain
MsG0780039944.01	Chr7	70902107	70908508	Proteasome component domain
MsG0780039356.01	Chr7	62658252	62661252	UDP-glucuronosyl/UDP-glucosyltransferase
MsG0780041258.01	Chr7	88879304	88882784	Fyv7/TAP26
MsG0780040383.01	Chr7	76799365	76805568	#N/A
MsG0780041240.01	Chr7	88639100	88642435	Ribosomal protein S5/S7, eukaryotic/archaeal
MsG0780036475.01	Chr7	8668962	8669246	Complex 1 LYR protein
MsG0780041509.01	Chr7	91848471	91853290	Alpha/beta hydrolase fold-1
MsG0780041057.01	Chr7	85940405	85940934	#N/A
MsG0780037097.01	Chr7	19449690	19464613	Ribosomal protein L7A/L8
MsG0780041705.01	Chr7	94247901	94249428	#N/A
MsG0780040891.01	Chr7	83902557	83905126	Adenylate kinase/UMP-CMP kinase
MsG0880047253.01	Chr8	83819235	83820873	#N/A
MsG0880045819.01	Chr8	64899868	64904451	NB-ARC
MsG0880045277.01	Chr8	56797845	56798252	#N/A
MsG0880046308.01	Chr8	71757934	71761672	Glycosyl hydrolases 36
MsG0880045351.01	Chr8	57937049	57938244	Bifunctional inhibitor/plant lipid transfer protein/seed storage helical domain
MsG0880046176.01	Chr8	70187237	70187830	Protein of unknown function DUF1442
MsG0880043786.01	Chr8	30660245	30661309	#N/A
MsG0880047296.01	Chr8	84277924	84288148	Saccharopine dehydrogenase, NADP binding domain
MsG0880047149.01	Chr8	82665991	82667833	Mitochondrial inner membrane translocase subunit Tim17/Tim22/Tim23/peroxisomal protein PMP24
MsG0880044567.01	Chr8	44766138	44768984	Protein of unknown function DUF1223
MsG0880042495.01	Chr8	9550288	9553701	Inositol oxygenase
MsG0880044413.01	Chr8	41680920	41684099	Aminotransferase, class I/classII
MsG0880043065.01	Chr8	18376180	18377848	Pyridoxal phosphate-dependent decarboxylase
MsG0880043113.01	Chr8	19238490	19242385	Aminotransferases, class-I, pyridoxal-phosphate-binding site
MsG0880047295.01	Chr8	84276098	84277243	Leucine-rich repeat-containing N-terminal, plant-type
MsG0880046182.01	Chr8	70233553	70235742	Cytochrome P450
MsG0880046364.01	Chr8	72435376	72436594	Gibberellin regulated protein
MsG0880044391.01	Chr8	41232278	41242078	Aminotransferase, class I/classII
MsG0880047545.01	Chr8	87946426	87948978	EamA domain
MsG0880042280.01	Chr8	6469951	6471830	Jas TPL-binding domain
MsG0880043287.01	Chr8	22000136	22000696	C2 domain
MsG0880046996.01	Chr8	80774336	80776451	Casparian strip membrane protein
MsG0880047211.01	Chr8	83334037	83336154	SANT/Myb domain
MsG0880045818.01	Chr8	64872357	64875218	NB-ARC
MsG0880042725.01	Chr8	13185957	13189308	AP2/ERF domain
MsG0880047761.01	Chr8	90481892	90491281	Glycoside hydrolase family 17
MsG0880045358.01	Chr8	58075399	58075867	Knottin, scorpion toxin-like
MsG0880043094.01	Chr8	18989900	18991419	Oxoglutarate/iron-dependent dioxygenase
MsG0880043285.01	Chr8	21980619	21981151	#N/A
MsG0880043621.01	Chr8	27884503	27886866	NADPH-dependent FMN reductase-like
MsG0880047038.01	Chr8	81237822	81246795	CCAAT-binding factor
MsG0880043916.01	Chr8	32512627	32522418	AP2/ERF domain
MsG0880042953.01	Chr8	16573024	16574334	Homeobox domain
MsG0880047055.01	Chr8	81404771	81413336	NAD-dependent epimerase/dehydratase
MsG0880046293.01	Chr8	71632862	71634387	PB1 domain
MsG0880042641.01	Chr8	11831655	11836307	PLAT/LH2 domain
MsG0880045350.01	Chr8	57930723	57931809	Bifunctional inhibitor/plant lipid transfer protein/seed storage helical domain
MsG0880045275.01	Chr8	56762966	56767164	Photosystem I PsaA/PsaB
MsG0880045939.01	Chr8	66728921	66730826	NRAMP family
MsG0880042314.01	Chr8	6981302	6985567	FKBP-type peptidyl-prolyl cis-trans isomerase domain
MsG0880044439.01	Chr8	42086180	42093041	#N/A
MsG0880047260.01	Chr8	83889775	83916556	ABC transporter-like
MsG0880042834.01	Chr8	14668744	14675497	Aminotransferase, class I/classII
MsG0880041965.01	Chr8	1899203	1903665	Glycoside hydrolase, family 32
MsG0880047058.01	Chr8	81434053	81437132	#N/A
MsG0880047143.01	Chr8	82607154	82608743	Small GTP-binding protein domain
MsG0880047546.01	Chr8	87958937	87961334	Tetraspanin
MsG0880044570.01	Chr8	44785311	44791624	Diacylglycerol kinase, accessory domain
MsG0880047728.01	Chr8	90064144	90068126	Microtubule-associated protein 70
MsG0880046918.01	Chr8	79829857	79833786	#N/A
MsG0880042604.01	Chr8	11363002	11371256	GTP binding domain
MsG0880046062.01	Chr8	68455035	68465211	Proton-dependent oligopeptide transporter family
MsG0880046321.01	Chr8	71990995	71996165	U3 small nucleolar ribonucleoprotein complex, subunit Mpp10
MsG0880046408.01	Chr8	73071154	73075069	Proton-dependent oligopeptide transporter family
MsG0880047286.01	Chr8	84183737	84193442	WD40 repeat
MsG0880047215.01	Chr8	83379478	83380993	PPM-type phosphatase, divalent cation binding
MsG0880047061.01	Chr8	81472197	81480329	Enoyl-CoA hydratase/isomerase
MsG0880046942.01	Chr8	80229577	80234641	Copper amine oxidase
MsG0880046328.01	Chr8	72060165	72074225	WD40 repeat
MsG0880043648.01	Chr8	28422696	28424336	NADPH-dependent FMN reductase-like
MsG0880046919.01	Chr8	79836446	79846786	Protein kinase domain
MsG0880047078.01	Chr8	81625684	81632700	Pumilio RNA-binding repeat
MsG0880042209.01	Chr8	5387643	5388940	Ribosomal protein S8e
MsG0880042960.01	Chr8	16743609	16751707	P-loop containing nucleoside triphosphate hydrolase
MsG0880047064.01	Chr8	81502621	81506404	Biotin/lipoyl attachment
MsG0880042729.01	Chr8	13285324	13285953	Germin
MsG0880042778.01	Chr8	13940339	13944383	RNA recognition motif domain
MsG0880046285.01	Chr8	71543094	71544808	Pentatricopeptide repeat
MsG0880047493.01	Chr8	87116313	87118358	Glycoside hydrolase family 16
MsG0880047375.01	Chr8	85414927	85418243	PPM-type phosphatase, divalent cation binding
MsG0880047550.01	Chr8	87995486	87995944	#N/A
MsG0880046449.01	Chr8	73541908	73546566	Nucleosome assembly protein
MsG0880045272.01	Chr8	56757904	56758314	#N/A
MsG0880046575.01	Chr8	75051162	75053424	H/ACA ribonucleoprotein complex, subunit Nhp2, eukaryote
MsG0880046933.01	Chr8	80145183	80147366	Ribosomal protein S8
MsG0880043744.01	Chr8	29931019	29931442	VQ
MsG0880047581.01	Chr8	88289886	88291841	Heat shock protein 70 family
MsG0880043867.01	Chr8	31854633	31856292	Major facilitator superfamily
MsG0880045931.01	Chr8	66627175	66633937	Cytochrome P450
MsG0880042294.01	Chr8	6641969	6647371	FKBP-type peptidyl-prolyl cis-trans isomerase domain
MsG0880042232.01	Chr8	5678170	5702226	FKBP-type peptidyl-prolyl cis-trans isomerase domain
MsG0880042494.01	Chr8	9548156	9550226	Inositol oxygenase
MsG0880044142.01	Chr8	36342970	36356942	Peptidase M41
MsG0880043473.01	Chr8	25306612	25310561	Isopenicillin N synthase-like
MsG0880043866.01	Chr8	31852406	31854423	#N/A
MsG0880045042.01	Chr8	53146967	53149822	RNA recognition motif domain
MsG0880044354.01	Chr8	40460442	40462078	NAC domain
MsG0880044911.01	Chr8	51323810	51327658	NAD-dependent epimerase/dehydratase
MsG0880044306.01	Chr8	39792362	39795662	Oxoglutarate/iron-dependent dioxygenase
MsG0880043061.01	Chr8	18337142	18347611	Pre-rRNA-processing protein RIX1, N-terminal
MsG0880046329.01	Chr8	72081225	72084682	RST domain of plant C-terminal
MsG0880045686.01	Chr8	62710598	62712814	Plant peroxidase
MsG0880046756.01	Chr8	77715591	77716684	#N/A
MsG0880042370.01	Chr8	7695281	7700428	Malic oxidoreductase
MsG0880046152.01	Chr8	69876675	69877289	Pectinesterase inhibitor domain
MsG0880047214.01	Chr8	83379026	83379403	PPM-type phosphatase domain
MsG0880047210.01	Chr8	83309389	83314652	Six-hairpin glycosidase superfamily
MsG0880042779.01	Chr8	13944415	13946089	RNA recognition motif domain
MsG0880042581.01	Chr8	10942838	10949744	Chaperonin Cpn60
MsG0880047601.01	Chr8	88594009	88605526	Formin, FH2 domain
MsG0880044035.01	Chr8	34615403	34621036	Ribosomal protein L5 domain superfamily
MsG0880046085.01	Chr8	68865427	68868924	Protein kinase domain
MsG0880047480.01	Chr8	86955807	86957378	AAA+ ATPase domain
MsG0880042753.01	Chr8	13554536	13556376	Lipoxygenase, C-terminal
MsG0880042517.01	Chr8	9909009	9911382	Ribosomal L28e/Mak16
MsG0880047162.01	Chr8	82834858	82839164	Pre-mRNA polyadenylation factor Fip1
MsG0880045631.01	Chr8	61974083	61974907	Zinc finger, CCHC-type
MsG0880046944.01	Chr8	80239682	80240086	Copper amine oxidase, N2-terminal
MsG0880047659.01	Chr8	89325968	89331575	HAT repeat
MsG0880046346.01	Chr8	72264746	72266164	NMD3
MsG0880043076.01	Chr8	18598113	18610787	Ribosomal protein L5 eukaryotic/L18 archaeal
MsG0880047146.01	Chr8	82630575	82637969	Pyridine nucleotide-disulphide oxidoreductase, class I
MsG0880043828.01	Chr8	31279073	31281958	Protein kinase domain
MsG0880046947.01	Chr8	80281916	80289948	RNA polymerase I specific transcription initiation factor RRN3
MsG0880047428.01	Chr8	86135369	86136558	#N/A
MsG0880047457.01	Chr8	86623358	86630431	WD40 repeat
MsG0880045458.01	Chr8	59359332	59360783	Glycosyl transferase, family 1
MsG0880047607.01	Chr8	88709195	88711483	Pseudouridine synthase I, TruA, C-terminal
MsG0880046258.01	Chr8	71147762	71152084	Initiation factor eIF-4 gamma, MA3
MsG0880047006.01	Chr8	80869518	80869766	Glutaredoxin
MsG0880046868.01	Chr8	79250265	79253609	Nodulin-like
MsG0880047141.01	Chr8	82590253	82593497	AMP-dependent synthetase/ligase
MsG0880043835.01	Chr8	31368100	31383706	Cytochrome P450
MsG0880043078.01	Chr8	18622887	18628673	Basic-leucine zipper domain
MsG0880046243.01	Chr8	70927144	70939762	Adenylate kinase/UMP-CMP kinase
MsG0880047470.01	Chr8	86851675	86851986	Histone H4
MsG0880043082.01	Chr8	18664920	18665360	Translation initiation factor 1A
MsG0880046220.01	Chr8	70690748	70696380	Peptidase S8/S53 domain
MsG0880044874.01	Chr8	50524641	50535070	Adenosine/AMP deaminase domain
MsG0880047647.01	Chr8	89168363	89177276	tRNA wybutosine-synthesizing protein
MsG0880046050.01	Chr8	68281653	68283176	NAC domain
MsG0880047448.01	Chr8	86480627	86487896	Methyltransferase type 11
MsG0880046464.01	Chr8	73670084	73671555	#N/A
MsG0880047547.01	Chr8	87969974	87980139	Matrin/U1-C-like, C2H2-type zinc finger
MsG0880046879.01	Chr8	79442371	79444533	Ribosomal protein S17/S11
MsG0880045662.01	Chr8	62323960	62328058	#N/A
MsG0880046354.01	Chr8	72325704	72331705	Serine proteases, trypsin domain
MsG0880047045.01	Chr8	81305242	81312104	PPM-type phosphatase domain
MsG0880047314.01	Chr8	84539107	84539475	Small auxin-up RNA
MsG0880042915.01	Chr8	15842741	15846090	SANT/Myb domain
MsG0880042476.01	Chr8	9346882	9348334	Transcription factor, GTP-binding domain
MsG0880047427.01	Chr8	86132389	86133405	SRP40, C-terminal
MsG0880046444.01	Chr8	73458385	73460789	Ribosomal protein S4/S9, N-terminal
MsG0880047378.01	Chr8	85463998	85466107	Band 7 domain
MsG0880043870.01	Chr8	31911700	31915520	Tetracycline resistance protein TetA/multidrug resistance protein MdtG
MsG0880045791.01	Chr8	64505754	64506482	Zinc finger, Dof-type
MsG0880046760.01	Chr8	77747373	77748716	H/ACA ribonucleoprotein complex, subunit Nhp2, eukaryote
MsG0880043415.01	Chr8	24488151	24494847	DEP domain
MsG0880045930.01	Chr8	66621035	66627148	Cytochrome P450
MsG0880046941.01	Chr8	80228957	80229508	Copper amine oxidase, catalytic domain
MsG0880046781.01	Chr8	78036662	78038551	Leucine-rich repeat
MsG0880046052.01	Chr8	68290268	68295991	#N/A
MsG0880044976.01	Chr8	52331348	52339688	Helicase, C-terminal
MsG0880042125.01	Chr8	4100725	4119471	Ribosomal protein S8e
MsG0880041956.01	Chr8	1679663	1686168	RNA recognition motif domain
MsG0880047598.01	Chr8	88537890	88545047	Peptidase C19, ubiquitin carboxyl-terminal hydrolase
MsG0880045973.01	Chr8	67071692	67074790	Plant peroxidase
MsG0880047004.01	Chr8	80843801	80844112	Glutaredoxin
MsG0880046520.01	Chr8	74319534	74326253	Diacylglycerol kinase, accessory domain
MsG0880047081.01	Chr8	81688695	81689754	Bet v I/Major latex protein
MsG0880045133.01	Chr8	54650009	54656445	Pentatricopeptide repeat
MsG0880045459.01	Chr8	59361402	59367124	Nodulin-like
MsG0880044373.01	Chr8	40966194	40975918	Protein kinase domain
MsG0880043591.01	Chr8	27387779	27394909	Glutaredoxin
MsG0880045796.01	Chr8	64591406	64594584	Alpha/beta hydrolase fold-1
MsG0880042350.01	Chr8	7439099	7444892	WD40 repeat
MsG0880046428.01	Chr8	73265436	73272618	Aldehyde dehydrogenase domain
MsG0880045955.01	Chr8	66893202	66897395	Plant peroxidase
MsG0880045749.01	Chr8	63715696	63717084	Sugar/inositol transporter
MsG0880044044.01	Chr8	34730639	34734340	Prohibitin
MsG0880043896.01	Chr8	32316005	32316970	NB-ARC
MsG0880045868.01	Chr8	65694628	65696364	Remorin, C-terminal
MsG0880045094.01	Chr8	54118545	54122546	DC1
MsG0880045440.01	Chr8	59175271	59181512	CobW/HypB/UreG, nucleotide-binding domain
MsG0880045122.01	Chr8	54515944	54520932	D-aminoacyl-tRNA deacylase DtdA
MsG0880042618.01	Chr8	11523137	11524200	Helicase, C-terminal
MsG0880046532.01	Chr8	74468270	74470885	#N/A
MsG0880044340.01	Chr8	40307723	40312241	#N/A
MsG0880041967.01	Chr8	1930841	1931571	Ribosomal protein L37ae
MsG0880046169.01	Chr8	70102426	70102602	#N/A
MsG0880047756.01	Chr8	90444312	90446444	ATP-dependent RNA helicase DEAD-box, conserved site
MsG0880046651.01	Chr8	76159802	76164537	#N/A
MsG0880046088.01	Chr8	68900405	68904323	MORN motif
MsG0880043900.01	Chr8	32341303	32341678	LysM domain
MsG0880047391.01	Chr8	85618273	85620617	Heat shock factor -type, DNA-binding
MsG0880042009.01	Chr8	2415067	2421550	GroES-like superfamily
MsG0880047325.01	Chr8	84707247	84709005	GroES-like superfamily
MsG0880047256.01	Chr8	83847842	83854115	ABC transporter-like
MsG0880047655.01	Chr8	89269277	89274559	Prephenate dehydratase
MsG0880045763.01	Chr8	63985863	63986735	Glycosyl transferase, family 8
MsG0880046343.01	Chr8	72232259	72234285	SWEET sugar transporter
MsG0880044204.01	Chr8	37596957	37599844	Ribosomal protein S4e
MsG0880047310.01	Chr8	84447420	84454466	Translation initiation factor 3, subunit 12, N-terminal, eukaryotic
MsG0880042336.01	Chr8	7227566	7237498	P-type ATPase
MsG0880047174.01	Chr8	82979040	82980975	WRKY domain
MsG0880047016.01	Chr8	81041154	81045805	Elongation factor EFG, domain V-like
MsG0880044461.01	Chr8	42444867	42449723	Glycosyl transferase, family 31
MsG0880042866.01	Chr8	15045618	15048247	NAC domain
MsG0880044523.01	Chr8	43805718	43806140	Dynein light chain, type 1/2
MsG0880044061.01	Chr8	35030407	35036569	CTP synthase
MsG0880042712.01	Chr8	13027823	13030209	EF-hand domain
MsG0880045913.01	Chr8	66330325	66333468	Retrieval of early ER protein Rer1
MsG0880047233.01	Chr8	83639197	83647059	ABC transporter-like
MsG0880043025.01	Chr8	17852844	17855829	DEAD/DEAH box helicase domain
MsG0880047777.01	Chr8	90673801	90678732	AAA+ ATPase domain
MsG0880041969.01	Chr8	1971089	1975084	MORN motif
MsG0880046287.01	Chr8	71549624	71550127	Pentatricopeptide repeat
MsG0880044794.01	Chr8	49297740	49304786	DNA ligase, ATP-dependent
MsG0880042519.01	Chr8	9929476	9934621	RWD domain
MsG0880042511.01	Chr8	9869563	9872580	Glycosyl transferase, family 14
MsG0880047082.01	Chr8	81694142	81694733	Ribosomal protein L14e domain
MsG0880042896.01	Chr8	15589466	15596710	Peptidase S8/S53 domain
MsG0880046844.01	Chr8	79008285	79010000	Armadillo-type fold
MsG0880046170.01	Chr8	70103079	70105220	Fatty acid hydroxylase
MsG0880045836.01	Chr8	65140100	65144043	Cyclophilin-type peptidyl-prolyl cis-trans isomerase domain
MsG0880047342.01	Chr8	84948489	84955307	Leucine-rich repeat domain superfamily
MsG0880043517.01	Chr8	26067028	26069193	Ribosomal protein L32e
MsG0880043288.01	Chr8	22004289	22004840	C2 domain
MsG0880046881.01	Chr8	79460650	79466313	Elongation factor EFG, domain V-like
MsG0880046405.01	Chr8	73040415	73047084	P-type ATPase
MsG0880044411.01	Chr8	41588003	41589936	Phytocyanin domain
MsG0880045654.01	Chr8	62214256	62214573	Small auxin-up RNA
MsG0880043844.01	Chr8	31510989	31511207	#N/A
MsG0880047250.01	Chr8	83785388	83791223	Ribosomal protein L19/L19e
MsG0880044524.01	Chr8	43819676	43820098	Dynein light chain, type 1/2
MsG0880044881.01	Chr8	50877992	50878402	Histone H3/CENP-A
MsG0880044904.01	Chr8	51200529	51201043	Ribosomal protein S7e
MsG0880046077.01	Chr8	68687206	68699709	Lon, substrate-binding domain
MsG0880047433.01	Chr8	86223740	86232684	RNA recognition motif domain
MsG0880047052.01	Chr8	81362352	81365033	#N/A
MsG0880042529.01	Chr8	10101225	10106943	F-box domain
MsG0880044342.01	Chr8	40320298	40324849	SecY/SEC61-alpha family
MsG0880046177.01	Chr8	70197184	70199468	Ribosomal protein S15
MsG0880042620.01	Chr8	11536949	11537149	#N/A
MsG0880042619.01	Chr8	11534425	11534628	DEAD/DEAH box helicase domain
MsG0880047084.01	Chr8	81701430	81702159	Bet v I/Major latex protein
MsG0880044388.01	Chr8	41190011	41193268	Protein kinase domain
MsG0880046175.01	Chr8	70172007	70181285	Arginine-tRNA ligase
MsG0880042856.01	Chr8	14938244	14955285	Calcineurin-like phosphoesterase domain, ApaH type
MsG0880047623.01	Chr8	88871426	88876859	THIF-type NAD/FAD binding fold
[truncated: 98 more rows]
