# Supplementary material for: Genome-Wide Association Analysis Coupled With Transcriptome Analysis Reveals Candidate Genes Related to Salt Stress in Alfalfa (Medicago sativa L.)
Source: Front Plant Sci. 2022 Feb 3;12:826584. doi: 10.3389/fpls.2021.826584 (PMC8850473; doi:10.3389/fpls.2021.826584)
Supplement: Supplementary Table 4 — Downregulated DEGs in leaves under salt stress. [file Table_4.XLSX]

## Sheet: Sheet1
Gene ID	Chr	Pos_S	Pos_E	Annotation
MsG0180000150.01	Chr1	2052156	2053019	SANT/Myb domain
MsG0180001271.01	Chr1	18584149	18588581	Guanine nucleotide binding protein , alpha subunit
MsG0180004776.01	Chr1	82623066	82625139	Phospholipid/glycerol acyltransferase
MsG0180000038.01	Chr1	611548	615342	GDSL lipase/esterase
MsG0180004292.01	Chr1	76167218	76169931	Methyltransferase type 11
MsG0180004744.01	Chr1	82038118	82042706	Cytochrome P450
MsG0180004899.01	Chr1	84156329	84156628	Glutaredoxin
MsG0180004168.01	Chr1	74346563	74348923	Very-long-chain 3-ketoacyl-CoA synthase
MsG0180004805.01	Chr1	82974275	82979657	Tetratricopeptide-like helical domain superfamily
MsG0180004087.01	Chr1	73109149	73110453	Phosphate permease
MsG0180005095.01	Chr1	86890243	86891394	AP2/ERF domain
MsG0180000774.01	Chr1	10960989	10961563	Truncated hemoglobin
MsG0180000936.01	Chr1	13419266	13427644	Protein kinase domain
MsG0180004286.01	Chr1	76067128	76068171	Protein EXORDIUM-like
MsG0180003830.01	Chr1	68926710	68927141	AP2/ERF domain
MsG0180005141.01	Chr1	87498859	87501813	Domain of unknown function DUF4050
MsG0180004951.01	Chr1	84864666	84875643	Phosphofructokinase domain
MsG0180005976.01	Chr1	98362284	98362956	#N/A
MsG0180001269.01	Chr1	18549286	18556060	Proteinase inhibitor I3, Kunitz legume
MsG0180005394.01	Chr1	91245970	91252791	Protein BYPASS-related
MsG0180003442.01	Chr1	62371891	62376072	#N/A
MsG0180000013.01	Chr1	331024	334490	Peptidase S9, prolyl oligopeptidase, catalytic domain
MsG0180002992.01	Chr1	54514104	54516181	WRC domain
MsG0180004384.01	Chr1	77284679	77288295	Heavy metal-associated domain, HMA
MsG0180005279.01	Chr1	89564071	89564355	Serine-threonine/tyrosine-protein kinase, catalytic domain
MsG0180000935.01	Chr1	13416756	13418641	Protein kinase domain
MsG0180003240.01	Chr1	58930935	58932695	Target SNARE coiled-coil homology domain
MsG0180005018.01	Chr1	85712639	85716969	Exostosin , C-terminal
MsG0180000953.01	Chr1	13596390	13597682	Protein kinase domain
MsG0180004898.01	Chr1	84150812	84151111	Glutaredoxin
MsG0180005606.01	Chr1	93909468	93911069	Cytochrome P450
MsG0180000775.01	Chr1	10963845	10964279	Truncated hemoglobin
MsG0180004277.01	Chr1	75929462	75935228	CASTOR/POLLUX/SYM8 ion channels
MsG0180002098.01	Chr1	32881799	32885242	Manganese/iron superoxide dismutase
MsG0180000251.01	Chr1	3397581	3397862	EF-hand domain
MsG0180005150.01	Chr1	87635855	87636400	#N/A
MsG0180004172.01	Chr1	74389376	74390419	Protein EXORDIUM-like
MsG0180004801.01	Chr1	82925615	82927223	Universal stress protein A
MsG0180005991.01	Chr1	98571226	98575710	AAA+ ATPase domain
MsG0180000197.01	Chr1	2719768	2720325	Cytochrome P450
MsG0180005697.01	Chr1	95124793	95131231	Protein kinase domain
MsG0180004680.01	Chr1	81150781	81152389	Glycosyl transferase, family 8
MsG0180000878.01	Chr1	12630323	12632150	Photosystem I PsaG/PsaK protein
MsG0180005507.01	Chr1	92662782	92663987	Pyridoxal phosphate-dependent transferase, major domain
MsG0180000655.01	Chr1	9272688	9275184	Protein kinase-like domain superfamily
MsG0180000534.01	Chr1	7493838	7499181	BTB/POZ domain
MsG0180003904.01	Chr1	69893561	69908237	Glycosyl transferase, family 8
MsG0180003906.01	Chr1	69941969	69945193	AUX/IAA domain
MsG0180004104.01	Chr1	73388553	73411162	Zeta toxin domain
MsG0180005226.01	Chr1	88824854	88835398	Peptidase S10, serine carboxypeptidase
MsG0180000459.01	Chr1	6377298	6383858	FAD linked oxidase, N-terminal
MsG0180004243.01	Chr1	75471246	75475305	Oligopeptide transporter, OPT superfamily
MsG0180000234.01	Chr1	3225714	3229646	Acyl transferase/acyl hydrolase/lysophospholipase
MsG0180000350.01	Chr1	4753503	4757720	WRC domain
MsG0180005912.01	Chr1	97464650	97468307	B-box-type zinc finger
MsG0180003351.01	Chr1	60991521	60996793	Glutathione S-transferase, N-terminal
MsG0180004296.01	Chr1	76231267	76232666	EF-hand domain
MsG0180001827.01	Chr1	27798889	27808373	Carotenoid oxygenase
MsG0180001988.01	Chr1	30384576	30392007	Pectate lyase
MsG0180003338.01	Chr1	60820138	60820980	#N/A
MsG0180000541.01	Chr1	7615910	7620612	Plastid lipid-associated protein/fibrillin conserved domain
MsG0180004177.01	Chr1	74488235	74490984	Methyltransferase type 11
MsG0180001685.01	Chr1	25193997	25197337	Very-long-chain 3-ketoacyl-CoA synthase
MsG0180005867.01	Chr1	97000969	97006635	Repressor of RNA polymerase III transcription Maf1
MsG0180000306.01	Chr1	4217062	4218746	NAD-dependent epimerase/dehydratase
MsG0180003730.01	Chr1	67382213	67386144	Short-chain dehydrogenase/reductase SDR
MsG0180005869.01	Chr1	97023665	97024186	Protein of unknown function DUF4228, plant
MsG0180002136.01	Chr1	33444140	33444754	AP2/ERF domain
MsG0180000442.01	Chr1	6094563	6097726	Cytokinin riboside 5'-monophosphate phosphoribohydrolase LOG
MsG0180005837.01	Chr1	96727778	96729194	#N/A
MsG0180003757.01	Chr1	67732171	67733539	Photosystem I PsaE, reaction centre subunit IV
MsG0180000785.01	Chr1	11143527	11143949	BURP domain
MsG0180002187.01	Chr1	34443487	34444067	#N/A
MsG0180000040.01	Chr1	648432	654598	GDSL lipase/esterase
MsG0180003590.01	Chr1	64873883	64877946	Protein kinase domain
MsG0180004181.01	Chr1	74571903	74579317	EF-hand domain
MsG0180004679.01	Chr1	81146633	81148900	Glycosyl transferase, family 8
MsG0180000467.01	Chr1	6477097	6477477	#N/A
MsG0180002982.01	Chr1	54296749	54301072	#N/A
MsG0180004782.01	Chr1	82712731	82715563	Domain of unknown function DUF4033
MsG0180001867.01	Chr1	28412384	28412620	Ammonium transporter AmtB-like domain
MsG0180005810.01	Chr1	96421519	96431762	UDP-glucuronosyl/UDP-glucosyltransferase
MsG0180000151.01	Chr1	2101709	2106488	Serine-threonine/tyrosine-protein kinase, catalytic domain
MsG0180003029.01	Chr1	55238648	55240713	Pectinesterase, catalytic
MsG0180002232.01	Chr1	35170041	35174539	#N/A
MsG0180001113.01	Chr1	16163760	16169003	Membrane transport protein
MsG0180001868.01	Chr1	28412745	28417567	Ammonium transporter, conserved site
MsG0180002182.01	Chr1	34379732	34384213	AP2/ERF domain
MsG0180003020.01	Chr1	55103403	55115693	Pectinesterase, catalytic
MsG0180006135.01	Chr1	100573319	100581320	Peptidase S9, prolyl oligopeptidase, catalytic domain
MsG0180000871.01	Chr1	12412319	12413796	Major intrinsic protein
MsG0180005505.01	Chr1	92629142	92641131	Glucose-methanol-choline oxidoreductase, N-terminal
MsG0180005016.01	Chr1	85698999	85700722	#N/A
MsG0180004496.01	Chr1	78873077	78879233	Protein kinase domain
MsG0180001621.01	Chr1	24268211	24276184	P-loop containing nucleoside triphosphate hydrolase
MsG0180004158.01	Chr1	74187198	74191863	AUX/IAA domain
MsG0180005025.01	Chr1	85827032	85828192	Cytochrome P450
MsG0180006255.01	Chr1	101898505	101900084	Myc-type, basic helix-loop-helix domain
MsG0180004160.01	Chr1	74226763	74228141	AUX/IAA domain
MsG0180006025.01	Chr1	99007694	99008326	Germin
MsG0180004687.01	Chr1	81234314	81236952	Serine-threonine/tyrosine-protein kinase, catalytic domain
MsG0180005457.01	Chr1	92088404	92090816	Remorin, C-terminal
MsG0180000530.01	Chr1	7447119	7450625	Chorismate mutase, AroQ class, eukaryotic type
MsG0180004272.01	Chr1	75877748	75882434	AUX/IAA domain
MsG0180005153.01	Chr1	87722175	87724676	Leucine-rich repeat
MsG0180005811.01	Chr1	96443666	96445325	UDP-glucuronosyl/UDP-glucosyltransferase
MsG0180005666.01	Chr1	94711415	94713339	Thiazole biosynthetic enzyme Thi4 family
MsG0180001660.01	Chr1	24841052	24842947	AUX/IAA domain
MsG0180004562.01	Chr1	79605155	79606030	Zinc finger, RING-type
MsG0180004311.01	Chr1	76343321	76344166	Domain of unknown function DUF861, cupin-3
MsG0180004371.01	Chr1	77107787	77113028	Alpha/beta hydrolase fold-1
MsG0180000708.01	Chr1	10057064	10061721	Plastid lipid-associated protein/fibrillin conserved domain
MsG0180004166.01	Chr1	74311950	74313263	Protein kinase domain
MsG0180005652.01	Chr1	94518704	94519729	The fantastic four family
MsG0180005132.01	Chr1	87434931	87437895	Domain of unknown function DUF4050
MsG0180005119.01	Chr1	87282953	87283255	#N/A
MsG0180003404.01	Chr1	61843471	61846804	Fructose-bisphosphate aldolase, class-I
MsG0180004066.01	Chr1	72736023	72737916	EamA domain
MsG0180001129.01	Chr1	16360838	16363921	Bet v I/Major latex protein
MsG0180005625.01	Chr1	94173211	94187435	PLAT/LH2 domain
MsG0180002325.01	Chr1	36733969	36736328	Major intrinsic protein
MsG0180001276.01	Chr1	18665572	18671020	AMP-dependent synthetase/ligase
MsG0180005999.01	Chr1	98636732	98638524	Nodulin-like
MsG0180003019.01	Chr1	55040185	55041119	Pectinesterase, catalytic
MsG0180003410.01	Chr1	61939996	61942587	Heat shock factor -type, DNA-binding
MsG0180004486.01	Chr1	78757271	78761274	AUX/IAA domain
MsG0180005022.01	Chr1	85778839	85781839	Cytochrome P450
MsG0180004553.01	Chr1	79490410	79492850	TPM domain
MsG0180004149.01	Chr1	74032669	74037403	Cryptochrome/DNA photolyase class 1
MsG0180004516.01	Chr1	79044125	79052637	Pyridoxal-phosphate dependent enzyme
MsG0180006199.01	Chr1	101278872	101281142	ABC transporter-like
MsG0180004911.01	Chr1	84309340	84312339	CRIB domain
MsG0180004773.01	Chr1	82572291	82583768	SANT/Myb domain
MsG0180005574.01	Chr1	93517654	93518223	GNAT domain
MsG0180000455.01	Chr1	6308096	6315725	Protein kinase domain
MsG0180004164.01	Chr1	74281802	74287578	CASTOR/POLLUX/SYM8 ion channels
MsG0180000045.01	Chr1	731005	734989	C2 domain superfamily
MsG0180001462.01	Chr1	21696882	21699047	NB-ARC
MsG0180001049.01	Chr1	15204688	15213611	ACT domain
MsG0180000131.01	Chr1	1886661	1890247	NAD-dependent epimerase/dehydratase
MsG0180003465.01	Chr1	62667787	62668901	Thaumatin
MsG0180001435.01	Chr1	21106757	21117408	NB-ARC
MsG0180003985.01	Chr1	71379303	71381627	NAD-dependent epimerase/dehydratase
MsG0180002214.01	Chr1	34952378	34963582	Putative sodium bile acid cotransporter
MsG0180001656.01	Chr1	24800490	24803863	Protein kinase domain
MsG0180001764.01	Chr1	26550938	26560468	Protein kinase domain
MsG0180000546.01	Chr1	7658713	7661532	PPM-type phosphatase domain
MsG0180002585.01	Chr1	40874825	40875424	AP2/ERF domain
MsG0180001154.01	Chr1	16633930	16635431	NUDIX hydrolase domain
MsG0180003120.01	Chr1	56874717	56877129	Leucine-rich repeat
MsG0180000159.01	Chr1	2181748	2186826	#N/A
MsG0180003726.01	Chr1	67354418	67355063	Actin-depolymerising factor homology domain
MsG0180000178.01	Chr1	2429226	2432073	Histone deacetylase complex subunit SAP30, Sin3 binding domain
MsG0180000223.01	Chr1	3070851	3073711	Domain of unknown function DUF547
MsG0180001137.01	Chr1	16440837	16442884	#N/A
MsG0180000321.01	Chr1	4424263	4425742	Alpha/Beta hydrolase fold
MsG0180003296.01	Chr1	60185645	60188944	Alkyl hydroperoxide reductase subunit C/ Thiol specific antioxidant
MsG0180005917.01	Chr1	97512576	97517303	Phosphatidic acid phosphatase type 2/haloperoxidase
MsG0180000198.01	Chr1	2723181	2725450	Protein kinase domain
MsG0180000255.01	Chr1	3434853	3435128	EF-hand domain
MsG0180004860.01	Chr1	83711818	83712411	Pectinesterase inhibitor domain
MsG0180004755.01	Chr1	82264883	82277807	Pectinesterase, catalytic
MsG0180004761.01	Chr1	82353827	82357475	Coenzyme Q-binding protein COQ10, START domain
MsG0180003275.01	Chr1	59693029	59693283	#N/A
MsG0180002545.01	Chr1	40182944	40188286	Manganese/iron superoxide dismutase
MsG0180000115.01	Chr1	1642893	1647742	Glycoside hydrolase, family 35
MsG0180003880.01	Chr1	69653686	69654699	Cytochrome P450
MsG0180000782.01	Chr1	11073896	11077783	BURP domain
MsG0180004167.01	Chr1	74330893	74334352	U box domain
MsG0180003542.01	Chr1	63947626	63951826	Aromatic amino acid lyase
MsG0180004732.01	Chr1	81922343	81925832	Pyrimidine 5-nucleotidase
MsG0180004283.01	Chr1	76022358	76024998	Very-long-chain 3-ketoacyl-CoA synthase
MsG0180004541.01	Chr1	79388233	79390059	Lipase, GDXG, putative histidine active site
MsG0180000017.01	Chr1	380131	381304	#N/A
MsG0180001053.01	Chr1	15277277	15279106	Protein kinase domain
MsG0180002546.01	Chr1	40188884	40192112	Pterin 4 alpha carbinolamine dehydratase
MsG0180005695.01	Chr1	95031549	95034513	Protein kinase domain
MsG0180006159.01	Chr1	100819844	100822146	PsbP family
MsG0180003525.01	Chr1	63668914	63669210	Small auxin-up RNA
MsG0180005564.01	Chr1	93435205	93435858	#N/A
MsG0180001356.01	Chr1	19845806	19853631	SANT/Myb domain
MsG0180000949.01	Chr1	13560740	13562806	Protein kinase domain
MsG0180002967.01	Chr1	53986746	53989438	Myb domain, plants
MsG0180004278.01	Chr1	75936482	75937167	#N/A
MsG0180004511.01	Chr1	78995327	78997893	Cytidine and deoxycytidylate deaminase domain
MsG0180001664.01	Chr1	24881154	24881515	#N/A
MsG0180004368.01	Chr1	77026978	77030492	Oligopeptide transporter, OPT superfamily
MsG0180004956.01	Chr1	84946014	84948973	Transcription factor TGA like domain
MsG0180005523.01	Chr1	92856156	92856407	#N/A
MsG0180004281.01	Chr1	75981122	75984581	U box domain
MsG0180004537.01	Chr1	79341189	79344654	PapD-like superfamily
MsG0180003503.01	Chr1	63303836	63307487	#N/A
MsG0180004603.01	Chr1	80238335	80246287	Mss4-like superfamily
MsG0180004526.01	Chr1	79186178	79190388	Kinesin motor domain
MsG0180002138.01	Chr1	33505940	33506545	AP2/ERF domain
MsG0180005731.01	Chr1	95391671	95394985	Inositol-tetrakisphosphate 1-kinase
MsG0180005280.01	Chr1	89579230	89579655	#N/A
MsG0180001069.01	Chr1	15557507	15563825	BTB/POZ domain
MsG0180000599.01	Chr1	8472822	8474376	Protein kinase domain
MsG0180003348.01	Chr1	60970746	60971225	#N/A
MsG0180000589.01	Chr1	8376647	8377147	Bifunctional inhibitor/plant lipid transfer protein/seed storage helical domain
MsG0180005839.01	Chr1	96766115	96771010	Multicopper oxidase, type 1
MsG0180005488.01	Chr1	92384870	92389837	IQ motif, EF-hand binding site
MsG0180003464.01	Chr1	62659403	62667527	Amidohydrolase-related
MsG0180001806.01	Chr1	27334227	27335207	Zinc finger, RING-type
MsG0180001128.01	Chr1	16348234	16349011	#N/A
MsG0180001371.01	Chr1	20050397	20059176	Cytochrome P450
MsG0180006066.01	Chr1	99628201	99628575	Bromodomain-like superfamily
MsG0180004322.01	Chr1	76396661	76399144	Alpha/beta hydrolase fold-1
MsG0180001270.01	Chr1	18564571	18564957	PetM of cytochrome b6/f complex subunit 7
MsG0180005750.01	Chr1	95663366	95666554	Transcription factor, MADS-box
MsG0180003754.01	Chr1	67693667	67703095	Domain of unknown function DUF3741
MsG0180004635.01	Chr1	80534541	80545094	Phospholipase D/Transphosphatidylase
MsG0180003907.01	Chr1	69974952	69976499	AUX/IAA domain
MsG0180000126.01	Chr1	1827482	1831144	Inositol-pentakisphosphate 2-kinase
MsG0180003248.01	Chr1	59075222	59076544	U box domain
MsG0180000976.01	Chr1	13968399	13970534	Protein kinase domain
MsG0180006200.01	Chr1	101285376	101285948	#N/A
MsG0180001124.01	Chr1	16316652	16319392	Protein kinase domain
MsG0180003350.01	Chr1	60985313	60988396	Alpha carbonic anhydrase
MsG0180000287.01	Chr1	3883968	3885680	SPRY domain
MsG0180006004.01	Chr1	98686993	98687748	Ovate protein family, C-terminal
MsG0180001836.01	Chr1	27972000	27973324	Acid phosphatase, class B-like
MsG0180000969.01	Chr1	13869514	13870503	Protein kinase domain
MsG0180001795.01	Chr1	27136416	27140901	Cryptochrome/DNA photolyase class 1
MsG0180004163.01	Chr1	74257627	74258486	Ribosomal protein S16
MsG0180003376.01	Chr1	61364626	61365552	Cytochrome P450
MsG0180000247.01	Chr1	3358946	3365634	Lipin, N-terminal
MsG0180000832.01	Chr1	11838318	11852324	Oligopeptide transporter, OPT superfamily
MsG0180004258.01	Chr1	75658769	75661739	SANT/Myb domain
MsG0180001944.01	Chr1	29699073	29700278	Armadillo-like helical
MsG0180000886.01	Chr1	12741841	12743817	Serine-threonine/tyrosine-protein kinase, catalytic domain
MsG0180005278.01	Chr1	89557771	89560820	Protein kinase domain
MsG0180004288.01	Chr1	76101832	76103730	Protein of unknown function PDDEXK-like
MsG0180004492.01	Chr1	78815346	78822348	Sec-independent protein translocase protein TatA/B/E
MsG0180000332.01	Chr1	4536418	4538803	#N/A
MsG0180004051.01	Chr1	72504950	72514677	S-adenosyl-L-methionine-dependent methyltransferase
MsG0180004262.01	Chr1	75700375	75706294	Oxoglutarate/iron-dependent dioxygenase
MsG0180003156.01	Chr1	57580233	57585892	HAD-superfamily hydrolase, subfamily IIB
MsG0180000325.01	Chr1	4471904	4473779	GNAT domain
MsG0180001100.01	Chr1	15987120	15989464	Bet v I/Major latex protein
MsG0180005755.01	Chr1	95723328	95728285	Photosystem I reaction centre subunit N, chloroplastic
MsG0180005648.01	Chr1	94452520	94453497	Alpha/beta hydrolase fold-3
MsG0180000731.01	Chr1	10361733	10362981	#N/A
MsG0180000114.01	Chr1	1640633	1642698	Thioredoxin
MsG0180001619.01	Chr1	24197101	24200601	Transferase
MsG0180000292.01	Chr1	4044164	4046779	Transcription factor MYC/MYB N-terminal
MsG0180005499.01	Chr1	92535375	92536034	AP2/ERF domain
MsG0180005169.01	Chr1	87936209	87939632	BLOC-1-related complex subunit 8
MsG0180006190.01	Chr1	101163994	101165458	Chalcone isomerase
MsG0180002525.01	Chr1	39805202	39811124	AP2/ERF domain
MsG0180001704.01	Chr1	25623698	25633030	Domain of unknown function DUF828
MsG0180001615.01	Chr1	24123570	24129090	Helicase superfamily 1/2, ATP-binding domain
MsG0180006215.01	Chr1	101494520	101496874	Formate-tetrahydrofolate ligase, FTHFS
MsG0180004312.01	Chr1	76344717	76347268	Carbohydrate/puine kinase, PfkB, conserved site
MsG0180005936.01	Chr1	97756208	97765627	Protein kinase domain
MsG0180005959.01	Chr1	98085740	98088482	Alpha/beta hydrolase fold-1
MsG0180003592.01	Chr1	64910824	64916751	Magnesium transporter NIPA
MsG0180003966.01	Chr1	71087788	71088627	#N/A
MsG0180004502.01	Chr1	78940832	78942931	Protein of unknown function DUF2358
MsG0180001256.01	Chr1	18380110	18383317	Protein kinase domain
MsG0180004301.01	Chr1	76293842	76295101	Domain of unknown function DUF89
MsG0180004146.01	Chr1	73978121	73981697	Lactate/malate dehydrogenase, N-terminal
MsG0180005964.01	Chr1	98199855	98202293	CCT domain
MsG0180004276.01	Chr1	75922641	75923499	Ribosomal protein S16
MsG0180005691.01	Chr1	94974197	94981533	Protein kinase domain
MsG0180000222.01	Chr1	3052364	3056389	Protein of unknown function DUF1645, plant
MsG0180002099.01	Chr1	32887145	32890790	Pterin 4 alpha carbinolamine dehydratase
MsG0180005516.01	Chr1	92754662	92766568	Alpha-D-phosphohexomutase superfamily
MsG0180001663.01	Chr1	24874067	24877343	Serine-threonine/tyrosine-protein kinase, catalytic domain
MsG0180006227.01	Chr1	101597545	101599849	Glutathione S-transferase, N-terminal
MsG0180005076.01	Chr1	86562917	86563597	Leucine-rich repeat
MsG0180001399.01	Chr1	20565237	20575492	Leucine-rich repeat domain superfamily
MsG0180006158.01	Chr1	100812909	100818492	Major intrinsic protein
MsG0180001352.01	Chr1	19809322	19809885	Proteinase inhibitor I3, Kunitz legume
MsG0180004734.01	Chr1	81944517	81945821	HAD hydrolase, subfamily IA
MsG0180000051.01	Chr1	824498	829497	Protein of unknown function DUF668
MsG0180004188.01	Chr1	74658435	74659518	AF1104-like superfamily
MsG0180005373.01	Chr1	90962422	90963342	Protein kinase domain
MsG0180005961.01	Chr1	98142153	98147796	Ribosomal protein L15, bacterial-type
MsG0180001072.01	Chr1	15613325	15628687	Rieske [2Fe-2S] iron-sulphur domain superfamily
MsG0180003492.01	Chr1	63179047	63183034	#N/A
MsG0180001098.01	Chr1	15975994	15976685	#N/A
MsG0180004792.01	Chr1	82783672	82784067	Domain of unknown function CP12
MsG0180000412.01	Chr1	5664397	5667373	CGLD27-like
MsG0180004738.01	Chr1	81969201	81972715	HAD hydrolase, subfamily IA
MsG0180005485.01	Chr1	92306365	92310651	Homeobox domain
MsG0180004747.01	Chr1	82078128	82083701	Amine oxidase
MsG0180004661.01	Chr1	80959864	80963822	Kelch repeat type 1
MsG0180000296.01	Chr1	4097582	4098007	Peptidase T2, asparaginase 2
MsG0180001480.01	Chr1	22050882	22056123	Peptidase S8/S53 domain
MsG0180004021.01	Chr1	71981377	71988291	#N/A
MsG0180005369.01	Chr1	90915701	90917958	#N/A
MsG0180005969.01	Chr1	98272085	98272855	FAE1/Type III polyketide synthase-like protein
MsG0180006026.01	Chr1	99015103	99016884	PMR5 N-terminal domain
MsG0180005687.01	Chr1	94925788	94933746	Protein kinase domain
MsG0180005067.01	Chr1	86472103	86474366	SANT/Myb domain
MsG0180003523.01	Chr1	63660616	63662316	Small auxin-up RNA
MsG0180006157.01	Chr1	100804399	100805022	Leucine-rich repeat domain superfamily
MsG0180001633.01	Chr1	24339172	24342495	Transferase
MsG0180002213.01	Chr1	34947085	34949640	Alpha/beta hydrolase fold-1
MsG0180000063.01	Chr1	980563	998959	TB2/DP1/HVA22-related protein
MsG0180000129.01	Chr1	1870310	1870876	#N/A
MsG0180000971.01	Chr1	13888783	13890840	Protein kinase domain
MsG0180001459.01	Chr1	21653552	21668215	NB-ARC
MsG0180000016.01	Chr1	373096	374295	Glutathione S-transferase, N-terminal
MsG0180004248.01	Chr1	75572626	75578459	Partial AB-hydrolase lipase domain
MsG0180000295.01	Chr1	4095973	4096661	Peptidase T2, asparaginase 2
MsG0180001561.01	Chr1	23277279	23279041	Plant peroxidase
MsG0180003249.01	Chr1	59089535	59090860	U box domain
MsG0180003727.01	Chr1	67357367	67358161	Short-chain dehydrogenase/reductase SDR
MsG0180005506.01	Chr1	92646481	92649165	Glucose-methanol-choline oxidoreductase, N-terminal
MsG0180002463.01	Chr1	38669383	38674921	Protein of unknown function DUF1997
MsG0180001367.01	Chr1	20005287	20006713	Cytochrome P450
MsG0180001175.01	Chr1	16849562	16850313	#N/A
MsG0180006209.01	Chr1	101459494	101463509	Carbon-nitrogen hydrolase
MsG0180004672.01	Chr1	81071123	81071725	Protein of unknown function DUF538
MsG0180004741.01	Chr1	82005661	82009233	Pectinacetylesterase/NOTUM
MsG0180005431.01	Chr1	91782552	91797913	Peptidase S8/S53 domain
MsG0180000241.01	Chr1	3290543	3291776	#N/A
MsG0180005956.01	Chr1	98020359	98029880	MATH/TRAF domain
MsG0180001848.01	Chr1	28202142	28206734	Glutamyl/glutaminyl-tRNA synthetase
MsG0180006072.01	Chr1	99697626	99703531	Protein phosphatase 2A, regulatory B subunit, B56
MsG0180001720.01	Chr1	25996637	26008154	SPX domain
MsG0180004793.01	Chr1	82785986	82786438	Basic-leucine zipper domain
MsG0180000988.01	Chr1	14125175	14127600	Polyketide cyclase/dehydrase
MsG0180000934.01	Chr1	13412244	13413269	Protein kinase domain
MsG0180001054.01	Chr1	15280468	15288067	NAD kinase
MsG0180004634.01	Chr1	80512490	80522486	#N/A
MsG0180003768.01	Chr1	67988003	67988227	Domain of unknown function DUF861, cupin-3
MsG0180000650.01	Chr1	9217686	9217976	#N/A
MsG0180004581.01	Chr1	79928398	79931529	#N/A
MsG0180006216.01	Chr1	101496919	101499200	Formate-tetrahydrofolate ligase, FTHFS
MsG0180005090.01	Chr1	86822468	86824713	#N/A
MsG0180001091.01	Chr1	15841865	15846774	Glutathione-specific gamma-glutamylcyclotransferase
MsG0180001907.01	Chr1	29149671	29157597	Coenzyme F420 hydrogenase/dehydrogenase beta subunit, N-terminal
MsG0180001590.01	Chr1	23779008	23795471	Protein kinase domain
MsG0180000549.01	Chr1	7693334	7697790	Glutathione peroxidase
MsG0180000657.01	Chr1	9311781	9314349	Protein kinase domain
MsG0180006092.01	Chr1	100055663	100056852	EamA domain
MsG0180001712.01	Chr1	25862916	25865604	PPM-type phosphatase domain
MsG0180000125.01	Chr1	1802818	1815069	CRAL-TRIO lipid binding domain
MsG0180002983.01	Chr1	54364722	54369122	PPM-type phosphatase, divalent cation binding
MsG0180000620.01	Chr1	8742732	8753354	Endonuclease/exonuclease/phosphatase superfamily
MsG0180005519.01	Chr1	92794395	92796522	Oxoglutarate/iron-dependent dioxygenase
MsG0180003629.01	Chr1	65407503	65414498	Adenylate kinase/UMP-CMP kinase
MsG0180001125.01	Chr1	16322698	16324713	Protein kinase domain
MsG0180000289.01	Chr1	3924427	3934634	Kinesin motor domain
MsG0180003250.01	Chr1	59115088	59116413	U box domain
MsG0180003822.01	Chr1	68834955	68844444	Major facilitator, sugar transporter-like
MsG0180004978.01	Chr1	85125777	85130432	NB-ARC
MsG0280007650.01	Chr2	18512789	18514503	Photosystem I PsaF, reaction centre subunit III
MsG0280008343.01	Chr2	29731322	29734200	PPM-type phosphatase, divalent cation binding
MsG0280007258.01	Chr2	12685867	12686493	Petal formation-expressed
MsG0280010720.01	Chr2	73882717	73884834	Major pollen allergen Lol pI
MsG0280010160.01	Chr2	65433490	65434121	AP2/ERF domain
MsG0280006968.01	Chr2	8769360	8771576	GDSL lipase/esterase
MsG0280009901.01	Chr2	60406384	60420202	Neprosin
MsG0280007384.01	Chr2	14773571	14777415	Petal formation-expressed
MsG0280009813.01	Chr2	58579666	58580133	#N/A
MsG0280008388.01	Chr2	30547511	30548143	Germin
MsG0280011136.01	Chr2	80031891	80038324	Glycoside hydrolase, family 19, catalytic
MsG0280007105.01	Chr2	10680491	10681078	#N/A
MsG0280010299.01	Chr2	67574662	67576824	EF-hand domain
MsG0280007322.01	Chr2	13595506	13597018	#N/A
MsG0280007906.01	Chr2	22769049	22771397	Bet v I/Major latex protein
MsG0280009517.01	Chr2	53471117	53473972	Zinc/iron permease
MsG0280007230.01	Chr2	12281535	12282191	Senescence regulator S40
MsG0280008006.01	Chr2	24207105	24207443	#N/A
MsG0280007267.01	Chr2	12768111	12768861	Petal formation-expressed
MsG0280011473.01	Chr2	84659237	84660590	WRKY domain
MsG0280007028.01	Chr2	9585457	9585786	VQ
MsG0280010281.01	Chr2	67183109	67184996	Chlorophyll A-B binding protein
MsG0280007208.01	Chr2	11947984	11949368	#N/A
MsG0280006452.01	Chr2	2132335	2133668	Chlorophyll A-B binding protein
MsG0280009756.01	Chr2	57652854	57655564	Glutathione S-transferase, N-terminal
MsG0280007323.01	Chr2	13605187	13605774	#N/A
MsG0280010780.01	Chr2	74979571	74984320	SANT/Myb domain
MsG0280010544.01	Chr2	71250620	71254140	CRIB domain
MsG0280008379.01	Chr2	30320426	30320785	Photosystem II PsbX
MsG0280009742.01	Chr2	57428529	57440493	Photosystem II PsbR
MsG0280008440.01	Chr2	31907562	31908853	AP2/ERF domain
MsG0280006552.01	Chr2	3379485	3379976	Cysteine-rich secretory protein, allergen V5/Tpx-1-related
MsG0280010985.01	Chr2	77981334	77982734	Very-long-chain 3-ketoacyl-CoA synthase
MsG0280006754.01	Chr2	5889656	5890145	AP2/ERF domain
MsG0280010935.01	Chr2	77250770	77251429	RlpA-like domain superfamily
MsG0280011263.01	Chr2	81641773	81642814	Signal transduction histidine kinase, phosphotransfer domain
MsG0280011301.01	Chr2	82161090	82163075	Photosystem I PsaH, reaction centre subunit VI
MsG0280011239.01	Chr2	81363801	81365000	Myc-type, basic helix-loop-helix domain
MsG0280008171.01	Chr2	26701051	26711455	Ankyrin repeat-containing domain
MsG0280007262.01	Chr2	12735608	12736408	Petal formation-expressed
MsG0280010721.01	Chr2	73890054	73892716	Major pollen allergen Lol pI
MsG0280011222.01	Chr2	81149691	81152446	Basic-leucine zipper domain
MsG0280008228.01	Chr2	27483761	27487084	#N/A
MsG0280007259.01	Chr2	12690213	12697043	Petal formation-expressed
MsG0280010632.01	Chr2	72595392	72600947	Glycoside hydrolase family 16
MsG0280010622.01	Chr2	72427012	72427318	Gnk2-homologous domain
MsG0280007266.01	Chr2	12763077	12764862	Petal formation-expressed
MsG0280006914.01	Chr2	7892296	7897672	Leucine-rich repeat
MsG0280011349.01	Chr2	82819562	82826072	ABC transporter-like
MsG0280010803.01	Chr2	75236395	75238115	Transcription factor, TCP
MsG0280010246.01	Chr2	66635317	66648607	WD40 repeat
MsG0280006451.01	Chr2	2123909	2131253	#N/A
MsG0280008117.01	Chr2	25622938	25623648	VQ
MsG0280007225.01	Chr2	12172651	12173734	Alpha crystallin/Hsp20 domain
MsG0280010131.01	Chr2	65157131	65163832	EF-Hand 1, calcium-binding site
MsG0280006429.01	Chr2	1850243	1851661	UDP-glucuronosyl/UDP-glucosyltransferase
MsG0280006581.01	Chr2	3675248	3679450	Protein kinase domain
MsG0280010629.01	Chr2	72551083	72556979	Terpene synthase, N-terminal domain
MsG0280008588.01	Chr2	34363133	34369219	Pectinesterase, catalytic
MsG0280011113.01	Chr2	79721865	79724425	B-box-type zinc finger
MsG0280011252.01	Chr2	81474974	81476944	GDSL lipase/esterase
MsG0280007506.01	Chr2	16395317	16399484	Heavy metal-associated domain, HMA
MsG0280009933.01	Chr2	61211457	61221572	Glycosyl transferase, family 20
MsG0280010170.01	Chr2	65576537	65579929	PPM-type phosphatase, divalent cation binding
MsG0280011027.01	Chr2	78577430	78579544	#N/A
MsG0280010948.01	Chr2	77502940	77507945	AMP-dependent synthetase/ligase
MsG0280009528.01	Chr2	53750519	53754237	Oxoglutarate/iron-dependent dioxygenase
MsG0280011449.01	Chr2	84147385	84155122	Myc-type, basic helix-loop-helix domain
MsG0280006570.01	Chr2	3575780	3581121	Protein of unknown function DUF538
MsG0280006587.01	Chr2	3736723	3745557	Protein kinase domain
MsG0280010204.01	Chr2	66164366	66164800	#N/A
MsG0280011039.01	Chr2	78744870	78746810	Transcription factor GRAS
MsG0280007703.01	Chr2	19421687	19427124	AMP-dependent synthetase/ligase
MsG0280010132.01	Chr2	65170900	65181233	Sodium/calcium exchanger membrane region
MsG0280010378.01	Chr2	68789496	68790092	#N/A
MsG0280006794.01	Chr2	6317414	6317872	AP2/ERF domain
MsG0280009518.01	Chr2	53492145	53493930	Protein of unknown function DUF2358
MsG0280011335.01	Chr2	82548106	82556884	STAS domain
MsG0280010631.01	Chr2	72581774	72587499	Terpene synthase, N-terminal domain
MsG0280011262.01	Chr2	81620329	81620953	HPT domain superfamily
MsG0280009624.01	Chr2	55506620	55510615	Serine-threonine/tyrosine-protein kinase, catalytic domain
MsG0280006932.01	Chr2	8096636	8097742	WRKY domain
MsG0280008394.01	Chr2	30612088	30612597	Germin
MsG0280007902.01	Chr2	22727863	22737574	UDP-glucuronosyl/UDP-glucosyltransferase
MsG0280007908.01	Chr2	22782678	22784309	Bet v I/Major latex protein
MsG0280006769.01	Chr2	6001869	6004232	DnaJ domain
MsG0280010102.01	Chr2	64467393	64468481	Zinc finger, CCHC-type
MsG0280009956.01	Chr2	61771745	61779685	Protein kinase domain
MsG0280009960.01	Chr2	61864637	61873263	Protein kinase domain
MsG0280010484.01	Chr2	70373219	70374499	Prephenate dehydratase
MsG0280007862.01	Chr2	21939863	21941653	Transcription factor GRAS
MsG0280007202.01	Chr2	11896338	11903052	Domain of unknown function DUF3700
MsG0280008582.01	Chr2	34310880	34313594	Pectinesterase, catalytic
MsG0280009509.01	Chr2	53367512	53369338	Vacuolar protein sorting-associated protein 62
MsG0280008290.01	Chr2	28728368	28731507	TRAF-like
MsG0280010236.01	Chr2	66485599	66491792	Glycoside hydrolase family 1
MsG0280010975.01	Chr2	77790245	77796356	PAS domain
MsG0280009755.01	Chr2	57648048	57648374	Glutathione S-transferase, N-terminal
MsG0280010054.01	Chr2	63550235	63551452	Bulb-type lectin domain
MsG0280011228.01	Chr2	81222107	81222630	Pyridoxal phosphate phosphatase-related
MsG0280010738.01	Chr2	74108606	74110648	Protein kinase domain
MsG0280007439.01	Chr2	15497946	15501483	Mitochondrial pyruvate carrier
MsG0280007247.01	Chr2	12489829	12490832	ATP synthase, F1 complex, gamma subunit
MsG0280007749.01	Chr2	19984182	19985408	FAD linked oxidase, N-terminal
MsG0280006805.01	Chr2	6508478	6509283	Magnesium chelatase ChlI domain
MsG0280010647.01	Chr2	72813605	72818348	SANT/Myb domain
MsG0280008805.01	Chr2	38998260	39004444	Leucine-rich repeat
MsG0280009128.01	Chr2	45924548	45926059	Transcription factor GRAS
MsG0280006596.01	Chr2	3844479	3848071	#N/A
MsG0280007036.01	Chr2	9728982	9735437	Cyclic nucleotide-binding domain
MsG0280008383.01	Chr2	30393794	30394599	Protein EARLY FLOWERING 4
MsG0280009101.01	Chr2	45306434	45313262	SOUL haem-binding protein
MsG0280007950.01	Chr2	23570279	23571142	Zinc finger, RING-type
MsG0280008779.01	Chr2	38419925	38423047	Leucine-rich repeat
MsG0280008438.01	Chr2	31896447	31897055	AP2/ERF domain
MsG0280011041.01	Chr2	78763604	78765577	Transcription factor GRAS
MsG0280010625.01	Chr2	72462855	72468868	Glycoside hydrolase, family 14
MsG0280007136.01	Chr2	11079051	11083873	Glutamine synthetase, catalytic domain
MsG0280009643.01	Chr2	55738298	55741686	Oxoglutarate/iron-dependent dioxygenase
MsG0280007229.01	Chr2	12221569	12228125	#N/A
MsG0280010977.01	Chr2	77807963	77815976	Kinesin motor domain
MsG0280006718.01	Chr2	5338419	5345814	Histidine phosphatase superfamily, clade-1
MsG0280006553.01	Chr2	3386068	3386547	Cysteine-rich secretory protein, allergen V5/Tpx-1-related
MsG0280010584.01	Chr2	71769009	71770426	Cytochrome P450
MsG0280006328.01	Chr2	479091	483444	Histidine biosynthesis HisG, C-terminal
MsG0280006566.01	Chr2	3511059	3516494	Ribonuclease E inhibitor RraA/RraA-like protein
MsG0280010461.01	Chr2	69957246	69964529	#N/A
MsG0280007539.01	Chr2	16880139	16882854	BTB/POZ domain
MsG0280011401.01	Chr2	83478922	83479782	#N/A
MsG0280009968.01	Chr2	62018555	62022834	Malectin
MsG0280010661.01	Chr2	73077719	73080386	Protein Thf1
MsG0280010353.01	Chr2	68441371	68443255	Oxygen-evolving enhancer protein 3
MsG0280011270.01	Chr2	81771798	81772388	Protein of unknown function DUF1677, plant
MsG0280010144.01	Chr2	65301616	65301930	Ribulose bisphosphate carboxylase, large subunit, ferrodoxin-like N-terminal
MsG0280006336.01	Chr2	604501	604962	2Fe-2S ferredoxin-type iron-sulfur binding domain
MsG0280006376.01	Chr2	1033274	1033717	#N/A
MsG0280010218.01	Chr2	66323311	66325655	Protein of unknown function DUF2921
MsG0280009147.01	Chr2	46325137	46328635	PPPDE putative peptidase domain
MsG0280010355.01	Chr2	68465582	68468172	Myc-type, basic helix-loop-helix domain
MsG0280010021.01	Chr2	62973240	62984916	Pyruvate/Phosphoenolpyruvate kinase-like domain superfamily
MsG0280009623.01	Chr2	55506116	55506535	Bulb-type lectin domain
MsG0280008912.01	Chr2	41471728	41476417	Peptidase M17, leucyl aminopeptidase, C-terminal
MsG0280006706.01	Chr2	5196560	5203731	NAD-dependent epimerase/dehydratase
MsG0280007047.01	Chr2	9888908	9895347	Ion transport domain
MsG0280007102.01	Chr2	10641991	10663586	Protein kinase domain
MsG0280010671.01	Chr2	73172547	73172822	Protein of unknown function wound-induced
MsG0280008430.01	Chr2	31739555	31746086	Protein kinase domain
MsG0280006797.01	Chr2	6364539	6365088	GDSL lipase/esterase
MsG0280007779.01	Chr2	20444259	20454205	Cytochrome P450
MsG0280009853.01	Chr2	59416529	59420248	Cytochrome P450
MsG0280009579.01	Chr2	54567801	54570541	Transcription termination factor, mitochondrial/chloroplastic
MsG0280010707.01	Chr2	73705706	73712845	Protein of unknown function DUF789
MsG0280010583.01	Chr2	71766056	71766307	Cytochrome P450 superfamily
MsG0280010681.01	Chr2	73269846	73277339	Protein of unknown function wound-induced
MsG0280008442.01	Chr2	31929203	31929694	AP2/ERF domain
MsG0280007755.01	Chr2	20085463	20113335	Glycoside hydrolase family 31
MsG0280008172.01	Chr2	26731174	26735482	Ankyrin repeat-containing domain
MsG0280010679.01	Chr2	73242985	73246721	Major sperm protein domain
MsG0280010082.01	Chr2	64000947	64005680	14-3-3 protein
MsG0280007281.01	Chr2	13026834	13034458	Hydroxymethylglutaryl-CoA reductase, class I/II
MsG0280008064.01	Chr2	24960777	24962030	FAS1 domain
MsG0280010974.01	Chr2	77781907	77787971	PAS domain
MsG0280009103.01	Chr2	45373661	45378281	SOUL haem-binding protein
MsG0280006919.01	Chr2	7984767	7988233	Protein kinase domain
MsG0280007083.01	Chr2	10396808	10401572	Tubby, C-terminal
MsG0280011451.01	Chr2	84184398	84186970	Myc-type, basic helix-loop-helix domain
MsG0280009918.01	Chr2	60739273	60740933	#N/A
MsG0280010899.01	Chr2	76517184	76522822	Glycoside hydrolase, family 35
MsG0280008439.01	Chr2	31900001	31902964	AP2/ERF domain
MsG0280010328.01	Chr2	68186941	68200063	Protein kinase domain
MsG0280008913.01	Chr2	41476795	41484311	Peptidase M17, leucyl aminopeptidase, C-terminal
MsG0280006876.01	Chr2	7474002	7487559	LPPG
MsG0280008004.01	Chr2	24184596	24188638	Synaptobrevin
MsG0280007853.01	Chr2	21881050	21884720	Iron-sulphur binding protein LdpA, C-terminal
MsG0280011029.01	Chr2	78598270	78601698	Serine-threonine/tyrosine-protein kinase, catalytic domain
MsG0280010143.01	Chr2	65300504	65301298	Ribulose bisphosphate carboxylase, large subunit, C-terminal
MsG0280011350.01	Chr2	82835881	82845559	ABC transporter-like
MsG0280006790.01	Chr2	6230296	6245271	Protein kinase domain
MsG0280011309.01	Chr2	82201553	82208617	Amino acid transporter, transmembrane domain
MsG0280006963.01	Chr2	8735511	8737107	GDSL lipase/esterase
MsG0280009520.01	Chr2	53573670	53577555	Terpene synthase, N-terminal domain
MsG0280007911.01	Chr2	22807138	22813071	Bet v I/Major latex protein
MsG0280009566.01	Chr2	54414704	54418842	Thiosulphate sulfurtransferase, conserved site
MsG0280010020.01	Chr2	62963344	62964532	PAN/Apple domain
MsG0280008163.01	Chr2	26533590	26541556	Ankyrin repeat
MsG0280010704.01	Chr2	73667855	73668424	Photosystem II Pbs27
MsG0280007741.01	Chr2	19848496	19849962	#N/A
MsG0280007997.01	Chr2	24107094	24107879	Heavy metal-associated domain, HMA
MsG0280009565.01	Chr2	54413001	54414370	Thiosulphate sulfurtransferase, conserved site
MsG0280006562.01	Chr2	3470788	3473171	Thioredoxin domain
MsG0280010611.01	Chr2	72187866	72193038	Homeobox domain
MsG0280009651.01	Chr2	55817326	55820685	Oxoglutarate/iron-dependent dioxygenase
MsG0280011247.01	Chr2	81437529	81437789	SGNH hydrolase superfamily
MsG0280009971.01	Chr2	62127909	62135353	Protein kinase domain
MsG0280010149.01	Chr2	65353259	65357674	Protein of unknown function DUF3082
MsG0280006964.01	Chr2	8742499	8744424	GDSL lipase/esterase
MsG0280007536.01	Chr2	16795833	16800458	Polyprenyl synthetase
MsG0280007280.01	Chr2	13019512	13022008	Hydroxymethylglutaryl-CoA reductase, class I/II
MsG0280008218.01	Chr2	27330494	27331191	Serine-threonine/tyrosine-protein kinase, catalytic domain
MsG0280010623.01	Chr2	72435621	72439074	Myc-type, basic helix-loop-helix domain
MsG0280010438.01	Chr2	69600081	69602503	Protein of unknown function DUF966
MsG0280009894.01	Chr2	60256534	60264252	Acetoacetate decarboxylase domain superfamily
MsG0280008039.01	Chr2	24600660	24609647	MCM domain
MsG0280010039.01	Chr2	63360707	63364439	14-3-3 protein, conserved site
MsG0280008219.01	Chr2	27338507	27339216	Serine-threonine/tyrosine-protein kinase, catalytic domain
MsG0280009944.01	Chr2	61413660	61416488	PMR5 N-terminal domain
MsG0280007725.01	Chr2	19681222	19686710	Homeobox domain
MsG0280006642.01	Chr2	4416306	4417035	Aldehyde dehydrogenase domain
MsG0280008466.01	Chr2	32405328	32417224	DNA helicase Pif1-like
MsG0280007852.01	Chr2	21866699	21869446	Iron-sulphur binding protein LdpA, C-terminal
MsG0280010511.01	Chr2	70773770	70779538	Alpha/beta hydrolase fold-1
MsG0280007195.01	Chr2	11704838	11706896	Heavy metal-associated domain, HMA
MsG0280007288.01	Chr2	13129391	13133617	PPC domain
MsG0280009541.01	Chr2	54008594	54022242	Phosphoglycerate kinase
MsG0280011475.01	Chr2	84666523	84684162	3-oxoacyl-[acyl-carrier-protein] synthase 3
MsG0280009856.01	Chr2	59451169	59455582	Cytochrome P450
MsG0280010148.01	Chr2	65345469	65347454	#N/A
MsG0280006973.01	Chr2	8829878	8845968	Peptidase S8/S53 domain
MsG0280011322.01	Chr2	82391933	82393224	Mitochondrial carrier protein
MsG0280010541.01	Chr2	71222128	71224983	FBD domain
MsG0280007756.01	Chr2	20125938	20127335	FAD linked oxidase, N-terminal
MsG0280011376.01	Chr2	83259896	83260213	Protein of unknown function DUF4666
MsG0280011044.01	Chr2	78817529	78818656	Leucine-rich repeat
MsG0280006466.01	Chr2	2323076	2325283	#N/A
MsG0280009954.01	Chr2	61721118	61729621	Protein kinase domain
MsG0280006925.01	Chr2	8025070	8038478	EamA domain
MsG0280008271.01	Chr2	28411195	28412675	Myc-type, basic helix-loop-helix domain
MsG0280010465.01	Chr2	69991084	69994840	BTB/POZ domain
MsG0280008216.01	Chr2	27319836	27323252	Protein kinase domain
MsG0280007129.01	Chr2	11006660	11007814	F-box domain
MsG0280009809.01	Chr2	58509863	58510171	#N/A
MsG0280009761.01	Chr2	57669505	57671853	Glutathione S-transferase, N-terminal
MsG0280007233.01	Chr2	12344041	12345060	SANT/Myb domain
MsG0280006527.01	Chr2	3138255	3139784	Cytochrome P450
MsG0280009948.01	Chr2	61541022	61549138	Protein kinase domain
MsG0280008165.01	Chr2	26563511	26567013	Ankyrin repeat-containing domain
MsG0280010989.01	Chr2	78047794	78049557	Exocyst complex component Exo70
MsG0280009691.01	Chr2	56570329	56571132	#N/A
MsG0280011454.01	Chr2	84226075	84229723	Protein kinase domain
MsG0280008408.01	Chr2	30913887	30916856	Protein kinase domain
MsG0280010998.01	Chr2	78135663	78138694	3,4-dihydroxy-2-butanone 4-phosphate synthase, RibB
MsG0280010676.01	Chr2	73206697	73206969	Protein of unknown function wound-induced
MsG0280009630.01	Chr2	55579013	55579519	Protein kinase domain
MsG0280010244.01	Chr2	66606726	66609847	Domain of unknown function DUF3700
MsG0280008089.01	Chr2	25377784	25378992	Protein of unknown function DUF247, plant
MsG0280011207.01	Chr2	80969723	80971282	Protein kinase domain
MsG0280006767.01	Chr2	5967687	5982135	Glycosyl transferase, family 35
MsG0280009265.01	Chr2	49026083	49026445	#N/A
MsG0280006537.01	Chr2	3222827	3225537	Inorganic pyrophosphatase
MsG0280009665.01	Chr2	55931374	55937010	Oxoglutarate/iron-dependent dioxygenase
MsG0280007754.01	Chr2	20074218	20078319	Glycoside hydrolase family 31
MsG0280008112.01	Chr2	25594331	25598474	Cytidyltransferase-like domain
MsG0280009776.01	Chr2	57801264	57807048	FMN-dependent dehydrogenase
MsG0280010586.01	Chr2	71792138	71802870	Cellulose synthase
MsG0280007316.01	Chr2	13502533	13518160	WD40 repeat
MsG0280008206.01	Chr2	27184905	27185534	Serine-threonine/tyrosine-protein kinase, catalytic domain
MsG0280009328.01	Chr2	50425532	50426693	#N/A
MsG0280007800.01	Chr2	20734940	20738256	Ribose 5-phosphate isomerase, type A
MsG0280009072.01	Chr2	44753333	44760295	DNA -methyltransferase 1, replication foci domain
MsG0280007831.01	Chr2	21420493	21424399	S1 domain
MsG0280007075.01	Chr2	10232027	10246564	Domain of unknown function DUF588
MsG0280010356.01	Chr2	68468925	68469803	Domain of unknown function DUF1995
MsG0280007646.01	Chr2	18485204	18489373	Major facilitator, sugar transporter-like
MsG0280008601.01	Chr2	34652821	34656776	WRKY domain
MsG0280009149.01	Chr2	46348141	46349092	Zinc finger, RanBP2-type
MsG0280008638.01	Chr2	35531035	35532501	UDP-glucuronosyl/UDP-glucosyltransferase
MsG0280010290.01	Chr2	67347400	67347636	EF-hand domain
MsG0280010317.01	Chr2	67880280	67880606	#N/A
MsG0280010055.01	Chr2	63555467	63556774	Bulb-type lectin domain
MsG0280006786.01	Chr2	6189443	6193572	Optic atrophy 3-like
MsG0280007498.01	Chr2	16312036	16312236	#N/A
MsG0280008676.01	Chr2	36158699	36160110	Leucine-rich repeat 2
MsG0280008262.01	Chr2	28191883	28201368	Peptidase S8/S53 domain
MsG0280009641.01	Chr2	55722554	55724434	NAC domain
MsG0280010286.01	Chr2	67228096	67242630	Protein of unknown function wound-induced
MsG0280008113.01	Chr2	25599724	25602261	Cytidyltransferase-like domain
MsG0280007440.01	Chr2	15502527	15505964	Mitochondrial pyruvate carrier
MsG0280011022.01	Chr2	78513951	78521109	Ankyrin repeat
MsG0280007398.01	Chr2	14919516	14922372	Pyridoxal phosphate homeostasis protein
MsG0280009951.01	Chr2	61623132	61629065	Protein kinase domain
MsG0280009329.01	Chr2	50427728	50429783	COBRA, plant
MsG0280007915.01	Chr2	22856694	22858271	Bet v I/Major latex protein
MsG0280006896.01	Chr2	7729998	7732797	Protein of unknown function DUF688
MsG0280008164.01	Chr2	26549287	26554923	Ankyrin repeat-containing domain
MsG0380013840.01	Chr3	46412743	46421229	PMR5 N-terminal domain
MsG0380015067.01	Chr3	64688531	64690891	BTB/POZ domain
MsG0380012527.01	Chr3	19195614	19201589	Glycoside hydrolase family 1
MsG0380015488.01	Chr3	70926319	70927869	#N/A
MsG0380015520.01	Chr3	71342435	71343403	Polyketide cyclase/dehydrase
MsG0380012244.01	Chr3	13234171	13236044	NADPH-dependent FMN reductase-like
MsG0380015209.01	Chr3	66872122	66873408	U box domain
MsG0380015095.01	Chr3	65101293	65104149	NPH3 domain
MsG0380011739.01	Chr3	4328444	4336083	Photosystem I PsaG/PsaK protein
MsG0380015489.01	Chr3	70932110	70933338	#N/A
MsG0380014510.01	Chr3	55889258	55892295	Zinc/iron permease
MsG0380017016.01	Chr3	90751245	90762595	Alcohol dehydrogenase, zinc-type, conserved site
MsG0380015024.01	Chr3	64073898	64077913	SAM dependent carboxyl methyltransferase
MsG0380012780.01	Chr3	24443015	24443332	#N/A
MsG0380012525.01	Chr3	19166357	19172423	Glycoside hydrolase family 1
MsG0380016022.01	Chr3	78039950	78043028	Zinc/iron permease
MsG0380013499.01	Chr3	39529945	39536838	Myc-type, basic helix-loop-helix domain
MsG0380015348.01	Chr3	68866070	68874084	ATPase, AAA-type, core
MsG0380016530.01	Chr3	84750091	84754153	IQ motif, EF-hand binding site
MsG0380013373.01	Chr3	36219119	36226503	Peptidase S10, serine carboxypeptidase
MsG0380016790.01	Chr3	87947001	87949500	Photosystem I reaction centre subunit N, chloroplastic
MsG0380015653.01	Chr3	73140258	73143812	Tetratricopeptide repeat 1
MsG0380012801.01	Chr3	24777426	24777743	#N/A
MsG0380013506.01	Chr3	39656388	39659231	PsbP family
MsG0380015676.01	Chr3	73508216	73530639	Protein EXORDIUM-like
MsG0380016957.01	Chr3	89997087	89997569	Transcription factor CBF/NF-Y/archaeal histone domain
MsG0380016823.01	Chr3	88315182	88318572	O-methyltransferase, family 2
MsG0380014293.01	Chr3	52534040	52534828	Bet v I/Major latex protein
MsG0380012270.01	Chr3	13853094	13858952	Protein kinase domain
MsG0380016328.01	Chr3	82040700	82047870	STAS domain
MsG0380015898.01	Chr3	76453815	76458536	UDP-glucuronosyl/UDP-glucosyltransferase
MsG0380014794.01	Chr3	60160558	60163113	Jacalin-like lectin domain
MsG0380013114.01	Chr3	30683951	30686455	Chlorophyll A-B binding protein
MsG0380015733.01	Chr3	74367323	74379407	Alpha/Beta hydrolase fold
MsG0380015988.01	Chr3	77578250	77582097	PLAT/LH2 domain
MsG0380017895.01	Chr3	101959916	101960419	Blue copper domain
MsG0380014983.01	Chr3	63563281	63566640	Basic-leucine zipper domain
MsG0380012609.01	Chr3	20862651	20869163	Myc-type, basic helix-loop-helix domain
MsG0380011902.01	Chr3	7681140	7682620	Protein kinase domain
MsG0380014032.01	Chr3	48693324	48694636	Photosynthetic reaction centre, L/M
MsG0380016024.01	Chr3	78097542	78099720	Zinc/iron permease
MsG0380015654.01	Chr3	73162155	73167004	Methyltransferase type 11
MsG0380013992.01	Chr3	48590319	48593717	Acetyl-CoA carboxylase carboxyl transferase, beta subunit
MsG0380014593.01	Chr3	56910303	56914432	Protein kinase domain
MsG0380015192.01	Chr3	66523206	66523679	Glutathione S-transferase, C-terminal
MsG0380016169.01	Chr3	79960556	79964331	Membrane attack complex component/perforin domain
MsG0380016705.01	Chr3	86857192	86858438	Probable zinc-ribbon domain, plant
MsG0380017870.01	Chr3	101686729	101695510	GDSL lipase/esterase
MsG0380015450.01	Chr3	70322808	70324157	Hs1pro-1, C-terminal
MsG0380012524.01	Chr3	19158764	19160199	Glycoside hydrolase family 1
MsG0380016275.01	Chr3	81379696	81384073	Lanthionine synthetase C-like
MsG0380017253.01	Chr3	94081287	94082117	Zinc finger, CCCH-type
MsG0380015439.01	Chr3	70224615	70231069	Fructose-1,6-bisphosphatase class 1
MsG0380016519.01	Chr3	84611817	84616516	CCT domain
MsG0380011613.01	Chr3	2417444	2428974	P-type ATPase
MsG0380016452.01	Chr3	83690852	83694990	Thioredoxin
MsG0380016241.01	Chr3	80846331	80846921	Photosystem II PsbY
MsG0380018000.01	Chr3	103074228	103077673	Myc-type, basic helix-loop-helix domain
MsG0380016784.01	Chr3	87894937	87897144	EamA domain
MsG0380016959.01	Chr3	90011867	90014725	Nodulin-like
MsG0380015883.01	Chr3	76264431	76273695	PLAT/LH2 domain
MsG0380017309.01	Chr3	94762274	94762636	Photosystem II PsbX
MsG0380015921.01	Chr3	76651525	76662882	Glycoside hydrolase family 17
MsG0380012625.01	Chr3	21466019	21466801	PsbP family
MsG0380017000.01	Chr3	90467189	90486593	Arf GTPase activating protein
MsG0380015758.01	Chr3	74709284	74709610	#N/A
MsG0380014750.01	Chr3	59365156	59368707	Tetratricopeptide-like helical domain superfamily
MsG0380013945.01	Chr3	48485755	48486438	Photosynthetic reaction centre, L/M
MsG0380017426.01	Chr3	96171235	96172336	SPX domain
MsG0380017032.01	Chr3	90996196	91002346	Phytocyanin domain
MsG0380017116.01	Chr3	92217928	92218644	SANT/Myb domain
MsG0380014610.01	Chr3	57170691	57171176	DnaJ domain
MsG0380015719.01	Chr3	74174167	74177943	HAD hydrolase, subfamily IA
MsG0380015191.01	Chr3	66498810	66499847	Zinc finger, CCHC-type
MsG0380015162.01	Chr3	66016636	66032890	Protein kinase domain
MsG0380017141.01	Chr3	92503443	92508859	Vacuolar import/degradation, Vid27-related
MsG0380016271.01	Chr3	81308538	81309197	#N/A
MsG0380014183.01	Chr3	51006134	51009261	GDSL lipase/esterase
MsG0380015484.01	Chr3	70858911	70862344	FCP1 homology domain
MsG0380017405.01	Chr3	95898091	95898417	ATP synthase, F0 complex, subunit b/b', bacterial/chloroplast
MsG0380016399.01	Chr3	82936431	82940538	NADH-quinone oxidoreductase subunit M
MsG0380014744.01	Chr3	59243479	59244318	Legume lectin, alpha chain, conserved site
MsG0380014729.01	Chr3	58944435	58944722	Thylakoid soluble phosphoprotein TSP9
MsG0380015735.01	Chr3	74406383	74408266	Protein kinase domain
MsG0380012583.01	Chr3	20170019	20173072	Leucine-rich repeat
MsG0380016874.01	Chr3	88891318	88892994	NAC domain
MsG0380015615.01	Chr3	72548917	72549561	#N/A
MsG0380017423.01	Chr3	96122990	96124629	AP2/ERF domain
MsG0380017762.01	Chr3	100403577	100408578	Chaperone J-domain superfamily
MsG0380016151.01	Chr3	79656244	79660445	AMP-dependent synthetase/ligase
MsG0380016272.01	Chr3	81310738	81319255	#N/A
MsG0380012173.01	Chr3	12156096	12156350	#N/A
MsG0380016781.01	Chr3	87866435	87869143	Transcription elongation factor, TFIIS/CRSP70, N-terminal, sub-type
MsG0380017904.01	Chr3	102051236	102053624	ARID DNA-binding domain
MsG0380016566.01	Chr3	85237316	85239615	F-box domain
MsG0380015077.01	Chr3	64929133	64931668	NADH-quinone oxidoreductase, subunit N
MsG0380015486.01	Chr3	70892969	70896993	P-loop containing nucleoside triphosphate hydrolase
MsG0380012251.01	Chr3	13323877	13337975	Protein kinase domain
MsG0380018048.01	Chr3	103728928	103731730	Glycoside hydrolase family 10 domain
MsG0380015739.01	Chr3	74478963	74483262	Glycosyl hydrolases 36
MsG0380017079.01	Chr3	91704377	91705693	Aspartic peptidase domain superfamily
MsG0380017394.01	Chr3	95767046	95767681	Proteinase inhibitor I3, Kunitz legume
MsG0380013116.01	Chr3	30694291	30697754	Zinc finger, Dof-type
MsG0380017793.01	Chr3	100702141	100705490	Bifunctional nuclease domain
MsG0380016353.01	Chr3	82383482	82385937	#N/A
MsG0380016481.01	Chr3	84046408	84048975	VQ
MsG0380016345.01	Chr3	82258109	82258588	Zinc finger, RING-type
MsG0380013953.01	Chr3	48500902	48502082	Photosystem antenna protein-like
MsG0380013111.01	Chr3	30630077	30633880	#N/A
MsG0380016354.01	Chr3	82391433	82397744	#N/A
MsG0380012509.01	Chr3	18853546	18853740	#N/A
MsG0380013530.01	Chr3	39985038	39988893	Squalene/phytoene synthase
MsG0380018047.01	Chr3	103699640	103700206	Cyclophilin-type peptidyl-prolyl cis-trans isomerase domain
MsG0380012064.01	Chr3	10406079	10406372	SANT/Myb domain
MsG0380015175.01	Chr3	66245028	66251244	Flavin amine oxidase
MsG0380015546.01	Chr3	71653648	71662324	Uroporphyrinogen decarboxylase
MsG0380012779.01	Chr3	24441633	24441941	#N/A
MsG0380015330.01	Chr3	68549576	68552886	#N/A
MsG0380016568.01	Chr3	85253605	85254647	Rhodanese-like domain superfamily
MsG0380014053.01	Chr3	48739861	48740754	ClpP/crotonase-like domain superfamily
MsG0380014795.01	Chr3	60163695	60166844	FAD/NAD-binding domain
MsG0380017143.01	Chr3	92536998	92538829	Thioredoxin domain
MsG0380015757.01	Chr3	74706369	74706719	#N/A
MsG0380014936.01	Chr3	62739745	62746421	Plant peroxidase
MsG0380014864.01	Chr3	61607907	61609668	Cytochrome P450
MsG0380017406.01	Chr3	95898461	95898898	#N/A
MsG0380016960.01	Chr3	90018149	90020289	#N/A
MsG0380014669.01	Chr3	58200732	58203044	#N/A
MsG0380015483.01	Chr3	70851917	70854154	Protein kinase domain
MsG0380017338.01	Chr3	95120907	95128513	Ionotropic glutamate receptor
MsG0380015289.01	Chr3	67999806	68000135	EF-hand domain
MsG0380018021.01	Chr3	103443159	103444359	Zinc finger, GATA-type
MsG0380013078.01	Chr3	29966798	29970525	#N/A
MsG0380015200.01	Chr3	66746907	66747431	Oxidoreductase, N-terminal
MsG0380016771.01	Chr3	87733990	87734450	#N/A
MsG0380013908.01	Chr3	48138656	48140098	UDP-glucuronosyl/UDP-glucosyltransferase
MsG0380015646.01	Chr3	73002045	73007079	WD40/YVTN repeat-like-containing domain superfamily
MsG0380014509.01	Chr3	55876854	55877330	Zinc/iron permease
MsG0380011657.01	Chr3	3108093	3110266	Sugar/inositol transporter
MsG0380016097.01	Chr3	79118147	79120018	Oxoglutarate/iron-dependent dioxygenase
MsG0380017734.01	Chr3	100159055	100166658	DNA helicase
MsG0380015862.01	Chr3	76039647	76040135	#N/A
MsG0380015374.01	Chr3	69201560	69204319	NB-ARC
MsG0380015900.01	Chr3	76471280	76472936	Forkhead-associated domain
MsG0380011896.01	Chr3	7607277	7607645	Photosystem I PsaG/PsaK protein
MsG0380014642.01	Chr3	57641301	57642611	#N/A
MsG0380013473.01	Chr3	38973426	38976888	Aminotransferase class V domain
MsG0380014006.01	Chr3	48634674	48636093	Photosystem antenna protein-like
MsG0380014809.01	Chr3	60461553	60461759	#N/A
MsG0380015810.01	Chr3	75381697	75382152	Protein of unknown function DUF1645, plant
MsG0380016333.01	Chr3	82111291	82120205	SLC26A/SulP transporter
MsG0380015896.01	Chr3	76431165	76433898	UDP-glucuronosyl/UDP-glucosyltransferase
MsG0380017819.01	Chr3	100962875	100966512	EamA domain
MsG0380016095.01	Chr3	79100939	79105116	#N/A
MsG0380014464.01	Chr3	55210008	55211945	Cytochrome P450
MsG0380015640.01	Chr3	72931260	72932019	Zf-FLZ domain
MsG0380015178.01	Chr3	66285385	66287851	AMP-dependent synthetase/ligase
MsG0380014405.01	Chr3	54230316	54233102	NB-ARC
MsG0380011857.01	Chr3	6487904	6489198	NB-ARC
MsG0380012868.01	Chr3	25931613	25934298	RNA polymerase sigma-70
MsG0380012622.01	Chr3	21397639	21398602	Leucine-rich repeat
MsG0380016128.01	Chr3	79411449	79412172	Chalcone/stilbene synthase, N-terminal
MsG0380016715.01	Chr3	86973832	86974563	#N/A
MsG0380017402.01	Chr3	95856480	95856872	Bifunctional inhibitor/plant lipid transfer protein/seed storage helical domain
MsG0380012101.01	Chr3	10926859	10931485	NB-ARC
MsG0380017926.01	Chr3	102256195	102271655	WD40/YVTN repeat-like-containing domain superfamily
MsG0380016257.01	Chr3	81144506	81146674	Dual specificity phosphatase, catalytic domain
MsG0380016459.01	Chr3	83834849	83835112	#N/A
MsG0380011504.01	Chr3	611425	617141	Cellulose synthase
MsG0380017812.01	Chr3	100889736	100890617	Lon, substrate-binding domain
MsG0380012249.01	Chr3	13307077	13311744	Armadillo-like helical
MsG0380016398.01	Chr3	82931652	82935173	Protein kinase domain
MsG0380012445.01	Chr3	16676389	16679254	Target SNARE coiled-coil homology domain
MsG0380015847.01	Chr3	75814364	75816160	NADH-ubiquinone reductase complex 1 MLRQ subunit
MsG0380013472.01	Chr3	38971682	38973113	Pyridoxal phosphate-dependent transferase domain 1
MsG0380016832.01	Chr3	88437838	88442750	Protein kinase domain
MsG0380016060.01	Chr3	78513545	78514291	Major facilitator, sugar transporter-like
MsG0380017131.01	Chr3	92437184	92438083	#N/A
MsG0380017976.01	Chr3	102796015	102798212	PsbP family
MsG0380017710.01	Chr3	99858920	99862655	Protein kinase domain
MsG0380015984.01	Chr3	77511064	77513473	Zinc finger, RING-type
MsG0380016127.01	Chr3	79410715	79411419	Chalcone/stilbene synthase, N-terminal
MsG0380011901.01	Chr3	7668961	7671201	Oxygen oxidoreductase covalent FAD-binding site
MsG0380013501.01	Chr3	39544453	39548910	NADP-dependent oxidoreductase domain superfamily
MsG0380015501.01	Chr3	71113820	71125822	Lateral organ boundaries, LOB
MsG0380014376.01	Chr3	53811527	53814271	NB-ARC
MsG0380015636.01	Chr3	72816875	72825101	STAS domain
MsG0380011883.01	Chr3	7333107	7342968	Protein kinase domain
MsG0380017427.01	Chr3	96172524	96173429	Heat shock protein DnaJ, cysteine-rich domain superfamily
MsG0380013975.01	Chr3	48548310	48549836	Photosystem antenna protein-like
MsG0380017731.01	Chr3	100137258	100140380	#N/A
MsG0380017665.01	Chr3	99297526	99300025	Zinc finger, GATA-type
MsG0380013665.01	Chr3	42992045	43002202	NB-ARC
MsG0380015201.01	Chr3	66748265	66748867	#N/A
MsG0380016192.01	Chr3	80204273	80205489	Plant lipid transfer protein/Par allergen
MsG0380016061.01	Chr3	78543519	78545277	Major facilitator, sugar transporter-like
MsG0380017154.01	Chr3	92704870	92706138	Transferase
MsG0380016516.01	Chr3	84558638	84560909	Plastid lipid-associated protein/fibrillin conserved domain
MsG0380017318.01	Chr3	94884745	94886304	#N/A
MsG0380012800.01	Chr3	24776023	24776346	#N/A
MsG0380011662.01	Chr3	3144692	3151104	Protein kinase domain
MsG0380015005.01	Chr3	63835337	63842062	Fungal lipase-like domain
MsG0380013958.01	Chr3	48509830	48510540	Ribosomal protein S2
MsG0380012438.01	Chr3	16553670	16557110	Leucine-rich repeat
MsG0380016542.01	Chr3	84966862	84977389	#N/A
MsG0380015231.01	Chr3	67128263	67128571	Glutathione S-transferase, C-terminal
MsG0380016954.01	Chr3	89941484	89948233	Coiled-coil domain-containing protein 84
MsG0380017647.01	Chr3	99032888	99039074	Tocopherol cyclase
MsG0380017162.01	Chr3	92823012	92825134	#N/A
MsG0380016889.01	Chr3	89104335	89112908	Transcription factor, GTP-binding domain
MsG0380011742.01	Chr3	4374577	4377905	WD40 repeat
MsG0380013280.01	Chr3	34260673	34261026	Leucine-rich repeat
MsG0380017200.01	Chr3	93233335	93235436	Peptidase S8/S53 domain
MsG0380015985.01	Chr3	77530506	77533135	Partial AB-hydrolase lipase domain
MsG0380011492.01	Chr3	317799	320289	NAD-dependent epimerase/dehydratase
MsG0380017085.01	Chr3	91759578	91768510	14-3-3 protein
MsG0380012295.01	Chr3	14253386	14255683	Cytochrome P450
MsG0380016712.01	Chr3	86931552	86933150	Transcription factor, MADS-box
MsG0380012005.01	Chr3	9418398	9424434	Protein kinase domain
MsG0380015834.01	Chr3	75722889	75723098	#N/A
MsG0380014975.01	Chr3	63478356	63479670	Transcription factor, MADS-box
MsG0380017053.01	Chr3	91362391	91363056	Tetratricopeptide-like helical domain superfamily
MsG0380016319.01	Chr3	81936905	81954025	SLC26A/SulP transporter
MsG0380015870.01	Chr3	76089946	76099587	Alcohol dehydrogenase, zinc-type, conserved site
MsG0380012044.01	Chr3	10115297	10120949	Alpha/beta hydrolase fold-3
MsG0380016718.01	Chr3	87020394	87020798	Zinc finger, RING-type
MsG0380017825.01	Chr3	101048155	101052935	Transcription factor, MADS-box
MsG0380017962.01	Chr3	102661440	102669994	Domain of unknown function CP12
MsG0380015111.01	Chr3	65372227	65377923	Ribosomal protein L17
MsG0380013788.01	Chr3	45692873	45699085	Serpin, conserved site
MsG0380014588.01	Chr3	56831159	56833617	FKBP-type peptidyl-prolyl cis-trans isomerase domain
MsG0380014766.01	Chr3	59653990	59658321	Ammonium transporter
MsG0380014179.01	Chr3	50940076	50944672	GDSL lipase/esterase
MsG0380015915.01	Chr3	76585795	76589947	Toll/interleukin-1 receptor homology domain
MsG0380015347.01	Chr3	68863665	68865683	Protein kinase domain
MsG0380014906.01	Chr3	62272738	62278076	UDP-glucuronosyl/UDP-glucosyltransferase
MsG0380017307.01	Chr3	94743584	94749747	Peptidase S8/S53 domain
MsG0380013710.01	Chr3	44198414	44205667	Glycosyl transferase, family 8
MsG0380017042.01	Chr3	91094968	91099644	Chloroquine-resistance transporter-like
MsG0380017858.01	Chr3	101526783	101530348	Tubulin
MsG0380014639.01	Chr3	57606319	57606624	#N/A
MsG0380012759.01	Chr3	24020978	24021476	Pyridoxal-phosphate dependent enzyme
MsG0380015976.01	Chr3	77412333	77417896	Tetrapeptide transporter, OPT1/isp4
MsG0380014994.01	Chr3	63710062	63712323	Cytochrome P450
MsG0380016571.01	Chr3	85259928	85260263	ATPase, AAA-type, core
MsG0380015558.01	Chr3	71830096	71834925	#N/A
MsG0380015324.01	Chr3	68452660	68455896	Serine-threonine/tyrosine-protein kinase, catalytic domain
MsG0380016349.01	Chr3	82296906	82300540	Gamma-glutamyltranspeptidase
MsG0380012281.01	Chr3	14057300	14060259	Ribosomal protein L27
MsG0380016793.01	Chr3	87982467	87984176	Autophagy-related protein 13
MsG0380016644.01	Chr3	86038148	86041367	Protein kinase domain
MsG0380017443.01	Chr3	96316458	96317948	Agenet-like domain
MsG0380013686.01	Chr3	43543158	43549856	Protein kinase domain
MsG0380012109.01	Chr3	10990528	10990824	VQ
MsG0380016598.01	Chr3	85556306	85559525	Protein kinase domain
MsG0380016424.01	Chr3	83254687	83257774	Staygreen protein
MsG0380012208.01	Chr3	12710439	12712420	Transferase
MsG0380016524.01	Chr3	84678194	84682482	EF-hand domain
MsG0380017591.01	Chr3	98226131	98230092	Pyridine nucleotide-disulphide oxidoreductase, class-II
MsG0380016570.01	Chr3	85259525	85259824	#N/A
MsG0380012157.01	Chr3	11749400	11751635	Tetratricopeptide-like helical domain superfamily
MsG0380013977.01	Chr3	48550598	48552873	Photosystem I PsaA/PsaB
MsG0380012901.01	Chr3	26599090	26599563	Synaptobrevin
MsG0380012428.01	Chr3	16390068	16407481	SNF2-related, N-terminal domain
MsG0380014735.01	Chr3	58985155	58990281	Major facilitator superfamily
MsG0380012565.01	Chr3	19868518	19870404	Exocyst complex component Exo70
MsG0380015693.01	Chr3	73808819	73813705	Serine-threonine/tyrosine-protein kinase, catalytic domain
MsG0380016229.01	Chr3	80723986	80726432	#N/A
MsG0380013128.01	Chr3	30933916	30936289	Gibberellin regulated protein
MsG0380016515.01	Chr3	84554437	84557154	Protein kinase-like domain superfamily
MsG0380017651.01	Chr3	99094359	99099757	WD40 repeat
MsG0380017625.01	Chr3	98702121	98706525	Transmembrane protein TauE-like
MsG0380017052.01	Chr3	91345836	91351703	Protein kinase domain
MsG0380016344.01	Chr3	82225258	82228313	Short-chain dehydrogenase/reductase SDR
MsG0380015385.01	Chr3	69388794	69391688	Proton-dependent oligopeptide transporter family
MsG0380015897.01	Chr3	76443796	76444269	#N/A
MsG0380014678.01	Chr3	58326194	58333699	Glycosyl transferase, family 35
MsG0380014995.01	Chr3	63718728	63720712	Cytochrome P450
MsG0380016967.01	Chr3	90113842	90115673	Heavy metal-associated domain, HMA
MsG0380016708.01	Chr3	86884684	86887174	WRKY domain
MsG0380017397.01	Chr3	95805282	95805929	Proteinase inhibitor I3, Kunitz legume
MsG0380014035.01	Chr3	48708970	48710962	ATPase, F1/V1/A1 complex, alpha/beta subunit, nucleotide-binding domain
MsG0380017123.01	Chr3	92367363	92367818	Alpha/beta hydrolase fold-3
MsG0380012160.01	Chr3	11816489	11818455	Signal transduction response regulator, receiver domain
MsG0380012113.01	Chr3	11027722	11029365	Leucine-rich repeat domain superfamily
MsG0380017493.01	Chr3	96963367	96975461	ABC transporter-like
MsG0380015060.01	Chr3	64629079	64630393	Serine-threonine/tyrosine-protein kinase, catalytic domain
MsG0380013494.01	Chr3	39365741	39366565	O-methyltransferase, family 2
MsG0380016042.01	Chr3	78261427	78262649	Peptidase S8/S53 domain
MsG0380016166.01	Chr3	79925281	79940374	Amine oxidase
MsG0380017559.01	Chr3	97864890	97868933	Nucleotide-diphospho-sugar transferases
MsG0380012021.01	Chr3	9710735	9713565	NB-ARC
MsG0380015103.01	Chr3	65331148	65333323	NADH-quinone oxidoreductase, subunit N
MsG0380015487.01	Chr3	70903635	70908040	Oxoglutarate/iron-dependent dioxygenase
MsG0380013956.01	Chr3	48504322	48506526	Photosystem I PsaA/PsaB
MsG0380015706.01	Chr3	73992689	73994980	#N/A
MsG0380014805.01	Chr3	60426009	60427401	PPM-type phosphatase, divalent cation binding
MsG0380017109.01	Chr3	92121662	92123070	Serpin, conserved site
MsG0380016372.01	Chr3	82614945	82619785	Glycoside hydrolase, family 35
MsG0380016531.01	Chr3	84758270	84766367	Bacterial/plant glycogen synthase
MsG0380014449.01	Chr3	55002297	55004102	Cytochrome P450
MsG0380012809.01	Chr3	24893155	24897948	Cytochrome P450
MsG0380015638.01	Chr3	72872294	72877670	tRNA modification GTPase MnmE
MsG0380016919.01	Chr3	89417892	89421101	XS domain
MsG0380015814.01	Chr3	75430052	75437127	Protein kinase domain
MsG0380014552.01	Chr3	56426859	56438397	Cellulose synthase
MsG0380016033.01	Chr3	78168448	78170991	Leucine-rich repeat
MsG0380015608.01	Chr3	72478804	72482397	Protein kinase domain
MsG0380015118.01	Chr3	65437160	65444890	TRAM/LAG1/CLN8 homology domain
MsG0380015456.01	Chr3	70474112	70481402	Cytochrome P450
MsG0480021789.01	Chr4	64288344	64289249	Glycoside hydrolase family 17
MsG0480021788.01	Chr4	64273066	64273971	Glycoside hydrolase family 17
MsG0480023675.01	Chr4	88444318	88446238	WRKY domain
MsG0480023658.01	Chr4	88172259	88173629	BTB/POZ domain
MsG0480019424.01	Chr4	20156862	20161620	Cytochrome P450
MsG0480022069.01	Chr4	67691852	67695114	Zinc finger, Dof-type
MsG0480020962.01	Chr4	51258251	51262087	Serine-threonine/tyrosine-protein kinase, catalytic domain
MsG0480023678.01	Chr4	88463517	88464143	#N/A
MsG0480018484.01	Chr4	5594718	5604797	Transferase
MsG0480019649.01	Chr4	24044619	24044903	Pectinesterase inhibitor domain
MsG0480020888.01	Chr4	50163929	50165128	Very-long-chain 3-ketoacyl-CoA synthase
MsG0480019644.01	Chr4	23978165	23980914	Pectinesterase inhibitor domain
MsG0480021166.01	Chr4	54598549	54600261	#N/A
MsG0480021715.01	Chr4	63371772	63373133	Plant peroxidase
MsG0480018607.01	Chr4	7301468	7306833	Phospholipid/glycerol acyltransferase
MsG0480018609.01	Chr4	7342372	7355685	Amino acid transporter, transmembrane domain
MsG0480021254.01	Chr4	55940798	55954485	Myc-type, basic helix-loop-helix domain
MsG0480023349.01	Chr4	84083250	84086128	Multicopper oxidase, type 1
MsG0480021011.01	Chr4	52030238	52049466	Toll/interleukin-1 receptor homology domain
MsG0480023879.01	Chr4	90797818	90798054	#N/A
MsG0480018500.01	Chr4	5894539	5897891	WRKY domain
MsG0480020795.01	Chr4	48472091	48472605	Senescence regulator S40
MsG0480020963.01	Chr4	51264854	51270893	Protein kinase domain
MsG0480022743.01	Chr4	76247252	76248391	#N/A
MsG0480021563.01	Chr4	59874841	59881429	ABC transporter-like
MsG0480021039.01	Chr4	52495839	52515686	Leucine-rich repeat
MsG0480020219.01	Chr4	36736476	36742340	Protein kinase domain
MsG0480022657.01	Chr4	75147519	75148421	Protein EXORDIUM-like
MsG0480023491.01	Chr4	85905074	85912595	Fungal lipase-like domain
MsG0480021716.01	Chr4	63382145	63387449	Plant peroxidase
MsG0480021983.01	Chr4	66801508	66803051	#N/A
MsG0480022002.01	Chr4	66962701	66965435	DnaJ domain
MsG0480022535.01	Chr4	73798321	73855646	Protein kinase domain
MsG0480022527.01	Chr4	73724135	73725777	PB1 domain
MsG0480018211.01	Chr4	1659613	1661624	#N/A
MsG0480023569.01	Chr4	87027251	87028758	Acyl carrier protein
MsG0480019136.01	Chr4	14915672	14920627	Kinesin motor domain
MsG0480022680.01	Chr4	75414343	75414888	DnaJ domain
MsG0480022765.01	Chr4	76471350	76472150	Chlorophyll A-B binding protein
MsG0480019135.01	Chr4	14913036	14913308	F-box domain
MsG0480021999.01	Chr4	66955216	66956194	#N/A
MsG0480021786.01	Chr4	64253279	64254666	Glycoside hydrolase family 17
MsG0480021205.01	Chr4	55120622	55129782	NAD-binding domain
MsG0480021050.01	Chr4	52685618	52687741	UDP-glucuronosyl/UDP-glucosyltransferase
MsG0480020122.01	Chr4	34518941	34526390	GH3 family
MsG0480021754.01	Chr4	63893886	63895052	Chromo/chromo shadow domain
MsG0480023881.01	Chr4	90836093	90838048	B-box-type zinc finger
MsG0480020550.01	Chr4	43240841	43243424	NAD-dependent epimerase/dehydratase
MsG0480018666.01	Chr4	8353247	8357590	Mitochondrial carrier protein
MsG0480019833.01	Chr4	28190806	28198800	Rossmann-like alpha/beta/alpha sandwich fold
MsG0480021921.01	Chr4	66008987	66009310	Dirigent protein
MsG0480023371.01	Chr4	84275193	84284729	UbiB domain
MsG0480024011.01	Chr4	92336103	92337168	FKBP-type peptidyl-prolyl cis-trans isomerase domain
MsG0480023920.01	Chr4	91265911	91268567	PLAC8 motif-containing protein
MsG0480023582.01	Chr4	87269485	87269946	Small auxin-up RNA
MsG0480023791.01	Chr4	89882107	89885145	Protein of unknown function DUF1005
MsG0480020393.01	Chr4	40435695	40441148	Cellulose synthase
MsG0480023376.01	Chr4	84335848	84339456	#N/A
MsG0480021143.01	Chr4	54264719	54265504	GUN4-like
MsG0480023428.01	Chr4	85105126	85107728	Histone H3/CENP-A
MsG0480022113.01	Chr4	68380241	68380765	#N/A
MsG0480020869.01	Chr4	49880956	49887631	Signal transduction response regulator, receiver domain
MsG0480023323.01	Chr4	83719617	83722622	Domain of unknown function DUF4057
MsG0480020857.01	Chr4	49716349	49720034	Protein kinase domain
MsG0480023264.01	Chr4	82875527	82883529	HAD hydrolase, subfamily IA
MsG0480023001.01	Chr4	79579596	79581987	Glycoside hydrolase family 16
MsG0480020872.01	Chr4	49925122	49934536	PAS domain
MsG0480021893.01	Chr4	65659690	65664481	O-acyltransferase, WSD1, N-terminal
MsG0480020914.01	Chr4	50490315	50492143	SANT/Myb domain
MsG0480022639.01	Chr4	74949422	74949799	#N/A
MsG0480018569.01	Chr4	6766065	6766721	Polyketide cyclase/dehydrase
MsG0480019238.01	Chr4	16717098	16721663	Cytochrome P450
MsG0480022592.01	Chr4	74459893	74461936	Tetrapyrrole biosynthesis, glutamyl-tRNA reductase
MsG0480018644.01	Chr4	7980531	7983113	Rhodanese-like domain
MsG0480022039.01	Chr4	67268508	67271317	Thiazole biosynthetic enzyme Thi4 family
MsG0480019195.01	Chr4	15815989	15816489	Thaumatin
MsG0480019592.01	Chr4	22870654	22872864	GNAT domain
MsG0480022154.01	Chr4	69028001	69031648	Alpha-D-phosphohexomutase superfamily
MsG0480022243.01	Chr4	70063547	70063792	#N/A
MsG0480022351.01	Chr4	71475824	71479894	Membrane attack complex component/perforin domain
MsG0480021208.01	Chr4	55198004	55200352	BURP domain
MsG0480018676.01	Chr4	8504546	8508754	Mitochondrial carrier protein
MsG0480020974.01	Chr4	51392665	51398920	Transcription factor GRAS
MsG0480020783.01	Chr4	48228212	48236934	Cytokinin riboside 5'-monophosphate phosphoribohydrolase LOG
MsG0480019192.01	Chr4	15781315	15787264	Thaumatin
MsG0480018628.01	Chr4	7756284	7758832	Chlorophyll A-B binding protein
MsG0480020890.01	Chr4	50195781	50196125	3-Oxoacyl-[acyl-carrier-protein ] synthase III, C-terminal
MsG0480018690.01	Chr4	8627113	8638420	Adenosine/AMP deaminase domain
MsG0480024010.01	Chr4	92328112	92335095	Protein kinase domain
MsG0480022162.01	Chr4	69133037	69135057	ParB/Sulfiredoxin superfamily
MsG0480019751.01	Chr4	26368725	26369033	#N/A
MsG0480023453.01	Chr4	85333066	85333755	#N/A
MsG0480019193.01	Chr4	15791187	15798458	Thaumatin
MsG0480020418.01	Chr4	40955995	40962914	The fantastic four family
MsG0480019349.01	Chr4	18806026	18806583	#N/A
MsG0480019427.01	Chr4	20202020	20203474	UDP-glucuronosyl/UDP-glucosyltransferase
MsG0480020496.01	Chr4	42441762	42444982	#N/A
MsG0480022856.01	Chr4	77583109	77586704	Proton-dependent oligopeptide transporter family
MsG0480023216.01	Chr4	82277698	82277931	Photosystem II PsbY
MsG0480021869.01	Chr4	65374531	65380075	Bet v I/Major latex protein
MsG0480018093.01	Chr4	151039	154126	Terpene synthase, conserved site
MsG0480022947.01	Chr4	78951727	78954311	MORN motif
MsG0480022486.01	Chr4	73155020	73157663	FAD/NAD-binding domain
MsG0480023190.01	Chr4	82017988	82027202	Protein kinase domain
MsG0480018592.01	Chr4	7069659	7071925	#N/A
MsG0480019191.01	Chr4	15764454	15770404	Thaumatin
MsG0480019399.01	Chr4	19597781	19600153	Plant peroxidase
MsG0480020151.01	Chr4	35070179	35075227	Protein Thf1
MsG0480023187.01	Chr4	81984794	81985261	2Fe-2S ferredoxin-type iron-sulfur binding domain
MsG0480020797.01	Chr4	48493988	48495990	Major intrinsic protein
MsG0480019314.01	Chr4	18355291	18355593	Repetitive proline-rich cell wall protein repeat
MsG0480022900.01	Chr4	78279564	78286458	Sugar/inositol transporter
MsG0480023590.01	Chr4	87324366	87326707	Short-chain dehydrogenase/reductase SDR
MsG0480023173.01	Chr4	81787747	81790070	UDP-glucuronosyl/UDP-glucosyltransferase
MsG0480019501.01	Chr4	21327576	21329120	Heat shock protein DnaJ, cysteine-rich domain superfamily
MsG0480021318.01	Chr4	56654090	56658001	Multi antimicrobial extrusion protein
MsG0480018218.01	Chr4	1740354	1740851	#N/A
MsG0480021308.01	Chr4	56568223	56572280	Carbohydrate kinase, FGGY, C-terminal
MsG0480022310.01	Chr4	70997123	70998819	O-methyltransferase, family 2
MsG0480023217.01	Chr4	82277963	82278322	#N/A
MsG0480018531.01	Chr4	6210489	6220952	Toll/interleukin-1 receptor homology domain
MsG0480018196.01	Chr4	1485207	1490249	#N/A
MsG0480018888.01	Chr4	11115171	11116646	Glyoxal oxidase, N-terminal
MsG0480023810.01	Chr4	90073078	90077973	Malic oxidoreductase
MsG0480021377.01	Chr4	57248046	57248291	Small auxin-up RNA
MsG0480023466.01	Chr4	85603982	85606193	Tetratricopeptide-like helical domain superfamily
MsG0480021086.01	Chr4	53187674	53223616	Protein kinase domain
MsG0480021697.01	Chr4	63045656	63047976	Multicopper oxidase, type 1
MsG0480021038.01	Chr4	52479509	52480127	Major facilitator, sugar transporter-like
MsG0480018190.01	Chr4	1428707	1431876	#N/A
MsG0480023422.01	Chr4	85037017	85039455	Plastid lipid-associated protein/fibrillin conserved domain
MsG0480022777.01	Chr4	76547930	76548157	#N/A
MsG0480023512.01	Chr4	86302809	86307003	Protein kinase domain
MsG0480022037.01	Chr4	67258692	67262815	Rab-GTPase-TBC domain
MsG0480022988.01	Chr4	79462850	79472940	Amidase signature domain
MsG0480021200.01	Chr4	55083140	55086334	Globin
MsG0480022249.01	Chr4	70091101	70091529	#N/A
MsG0480023319.01	Chr4	83696629	83700527	SKP1/BTB/POZ domain superfamily
MsG0480018096.01	Chr4	205886	219918	Terpene synthase, conserved site
MsG0480023639.01	Chr4	87985503	87988684	Tubulin
MsG0480021031.01	Chr4	52373039	52391599	Multicopper oxidase, type 1
MsG0480018092.01	Chr4	148565	150856	Terpenoid cyclases/protein prenyltransferase alpha-alpha toroid
MsG0480019055.01	Chr4	13965488	13968955	GDP-fucose protein O-fucosyltransferase
MsG0480018345.01	Chr4	3607316	3609805	LURP-one-related
MsG0480022935.01	Chr4	78770511	78778134	Lipoxygenase, plant
MsG0480023497.01	Chr4	86043754	86045430	NAC domain
MsG0480019294.01	Chr4	17924672	17938480	Protein kinase domain
MsG0480020533.01	Chr4	42977424	42983007	Glycoside hydrolase family 17
MsG0480023099.01	Chr4	80865226	80865777	Protein of unknown function DUF1685
MsG0480020961.01	Chr4	51246975	51257705	Toll/interleukin-1 receptor homology domain
MsG0480023286.01	Chr4	83315717	83316166	#N/A
MsG0480019604.01	Chr4	23181396	23196070	FAD-binding domain
MsG0480023587.01	Chr4	87300538	87301011	Small auxin-up RNA
MsG0480021331.01	Chr4	56768768	56771980	Fructose-bisphosphate aldolase, class-I
MsG0480023656.01	Chr4	88144802	88146211	Cytochrome P450
MsG0480021324.01	Chr4	56709034	56710559	Zinc finger, GATA-type
MsG0480021277.01	Chr4	56200728	56201633	Protein of unknown function DUF241, plant
MsG0480020225.01	Chr4	36885455	36886636	S-locus glycoprotein domain
MsG0480023121.01	Chr4	81133397	81133978	NB-ARC
MsG0480023166.01	Chr4	81666831	81671482	Tetratricopeptide-like helical domain superfamily
MsG0480023326.01	Chr4	83753733	83756643	Major facilitator superfamily
MsG0480023698.01	Chr4	88716476	88719570	Fungal lipase-like domain
MsG0480020270.01	Chr4	37844236	37849844	Terpene synthase, N-terminal domain
MsG0480023451.01	Chr4	85304998	85305993	U box domain
MsG0480018338.01	Chr4	3507756	3509494	#N/A
MsG0480022595.01	Chr4	74475705	74480892	Histidine phosphatase superfamily, clade-1
MsG0480021101.01	Chr4	53479695	53481181	#N/A
MsG0480021636.01	Chr4	61018824	61020541	NB-ARC
MsG0480021518.01	Chr4	58992075	58993350	Plant peroxidase
MsG0480021317.01	Chr4	56650220	56653730	#N/A
MsG0480019229.01	Chr4	16603825	16613892	Cytochrome P450
MsG0480021307.01	Chr4	56566855	56568191	Carbohydrate kinase, FGGY, N-terminal
MsG0480018213.01	Chr4	1680282	1682106	DnaJ domain
MsG0480021793.01	Chr4	64341066	64342025	Glycoside hydrolase family 17
MsG0480019232.01	Chr4	16657224	16666989	Cytochrome P450
MsG0480018810.01	Chr4	10181559	10184453	Leucine-rich repeat
MsG0480020596.01	Chr4	44366327	44367174	#N/A
MsG0480018480.01	Chr4	5564367	5564708	D-isomer specific 2-hydroxyacid dehydrogenase, NAD-binding domain
MsG0480019974.01	Chr4	31046062	31059672	RNA polymerase sigma-70
MsG0480023558.01	Chr4	86899083	86901480	Magnesium-protoporphyrin IX methyltransferase
MsG0480018952.01	Chr4	12283694	12286264	Toll/interleukin-1 receptor homology domain
MsG0480023361.01	Chr4	84189060	84189482	#N/A
MsG0480019693.01	Chr4	25126673	25132983	DNA photolyase, N-terminal
MsG0480022450.01	Chr4	72687776	72689831	Protein kinase domain
MsG0480021617.01	Chr4	60832723	60835509	NB-ARC
MsG0480021140.01	Chr4	54232188	54237123	#N/A
MsG0480021817.01	Chr4	64710360	64718818	ABC transporter-like
MsG0480018323.01	Chr4	3363734	3364234	#N/A
MsG0480019668.01	Chr4	24417997	24422055	Trehalose-phosphatase
MsG0480021995.01	Chr4	66912545	66916709	Toll/interleukin-1 receptor homology domain
MsG0480021763.01	Chr4	63984067	63986677	NAC domain
MsG0480020497.01	Chr4	42475239	42476099	#N/A
MsG0480018702.01	Chr4	8800025	8800309	Leucine-rich repeat domain superfamily
MsG0480022626.01	Chr4	74834057	74835271	HAD-superfamily phosphatase, subfamily IIIC
MsG0480019131.01	Chr4	14877259	14881256	Protein of unknown function DUF1499
MsG0480021782.01	Chr4	64212578	64213478	Glycoside hydrolase family 17
MsG0480021289.01	Chr4	56364154	56364867	Leucine-rich repeat
MsG0480021781.01	Chr4	64200281	64200724	Glycoside hydrolase family 17
MsG0480023175.01	Chr4	81807848	81813187	Protein kinase domain
MsG0480020253.01	Chr4	37447535	37454855	Copper amine oxidase
MsG0480022608.01	Chr4	74608836	74610746	Protein kinase domain
MsG0480019975.01	Chr4	31072186	31076347	Alpha/beta hydrolase fold-1
MsG0480022584.01	Chr4	74390203	74393689	Lactate/malate dehydrogenase, N-terminal
MsG0480020508.01	Chr4	42639720	42641367	NAC domain
MsG0480018606.01	Chr4	7281456	7287972	Glycosyl transferase, family 1
MsG0480020522.01	Chr4	42828528	42830005	Late embryogenesis abundant protein, LEA-14
MsG0480022702.01	Chr4	75625903	75627846	EamA domain
MsG0480022099.01	Chr4	68181652	68193761	Palmitoyltransferase, DHHC domain
MsG0480022175.01	Chr4	69291592	69295850	Peptidase S1, PA clan
MsG0480018631.01	Chr4	7803728	7808276	Fatty acid desaturase domain
MsG0480023298.01	Chr4	83477201	83489852	HAD hydrolase, subfamily IA
MsG0480018334.01	Chr4	3480006	3482300	Protein kinase domain
MsG0480024030.01	Chr4	92718373	92724334	Alpha/Beta hydrolase fold
MsG0480018512.01	Chr4	6008045	6008638	Dirigent protein
MsG0480022389.01	Chr4	71986063	71990893	Ubiquitin-conjugating enzyme E2
MsG0480019197.01	Chr4	15943442	15946045	Leucine-rich repeat
MsG0480022640.01	Chr4	74954924	74955193	#N/A
MsG0480020925.01	Chr4	50631395	50631667	#N/A
MsG0480021514.01	Chr4	58900907	58905526	Plant peroxidase
MsG0480022507.01	Chr4	73399142	73400728	FAD linked oxidase, N-terminal
MsG0480018611.01	Chr4	7380819	7384591	Protein of unknown function DUF247, plant
MsG0480023821.01	Chr4	90190996	90195869	Glyoxalase/fosfomycin resistance/dioxygenase domain
MsG0480022837.01	Chr4	77343649	77346196	FKBP-type peptidyl-prolyl cis-trans isomerase domain
MsG0480023151.01	Chr4	81486488	81490578	Cold-regulated 413 protein
MsG0480020691.01	Chr4	46301960	46304144	Superoxide dismutase, copper/zinc binding domain
MsG0480018823.01	Chr4	10283409	10284788	Leucine-rich repeat
MsG0480023695.01	Chr4	88668685	88680294	Tetratricopeptide-like helical domain superfamily
MsG0480019426.01	Chr4	20194784	20198941	Cytochrome P450
MsG0480020989.01	Chr4	51655991	51660063	NUDIX hydrolase-like domain superfamily
MsG0480023981.01	Chr4	91961033	91961353	#N/A
MsG0480019971.01	Chr4	31000166	31000831	Peroxisomal biogenesis factor 11
MsG0480019812.01	Chr4	27744931	27745287	#N/A
MsG0480021320.01	Chr4	56670379	56673487	Squalene/phytoene synthase
MsG0480022766.01	Chr4	76472522	76473245	#N/A
MsG0480019231.01	Chr4	16635844	16639594	Cytochrome P450
MsG0480021497.01	Chr4	58603634	58606538	#N/A
MsG0480022687.01	Chr4	75467418	75468830	Amine oxidase
MsG0480021319.01	Chr4	56667979	56669767	Isoprenoid synthase domain superfamily
MsG0480023991.01	Chr4	92106426	92106686	#N/A
MsG0480021894.01	Chr4	65727315	65728949	O-acyltransferase, WSD1, N-terminal
MsG0480019308.01	Chr4	18300473	18300760	#N/A
MsG0480023731.01	Chr4	89122827	89124378	GRAM domain
MsG0480020076.01	Chr4	33571659	33578979	O-methyltransferase, family 2
MsG0480024023.01	Chr4	92471492	92479869	Leucine-rich repeat
MsG0480023120.01	Chr4	81130922	81131476	NB-ARC
MsG0480018292.01	Chr4	2910587	2914225	Myc-type, basic helix-loop-helix domain
MsG0480018669.01	Chr4	8433023	8443876	Leucine-rich repeat
MsG0480019855.01	Chr4	28529833	28530438	#N/A
MsG0480021915.01	Chr4	65934241	65939817	SANT/Myb domain
MsG0480023982.01	Chr4	91988332	91988874	Dirigent protein
MsG0480022382.01	Chr4	71871445	71885330	Protein kinase domain
MsG0480018324.01	Chr4	3364375	3376501	Tetratricopeptide-like helical domain superfamily
MsG0480021934.01	Chr4	66149592	66157797	Major facilitator superfamily
MsG0480022366.01	Chr4	71645782	71648620	Ribosomal protein S5, C-terminal
MsG0480021327.01	Chr4	56743208	56746646	Fructose-bisphosphate aldolase, class-I
MsG0480022375.01	Chr4	71727404	71728165	VQ
MsG0480019049.01	Chr4	13832727	13833733	FAD/NAD-binding domain superfamily
MsG0480023370.01	Chr4	84271201	84273048	Cytochrome P450
MsG0480020517.01	Chr4	42782230	42783722	#N/A
MsG0480022250.01	Chr4	70101211	70102557	UDP-glucuronosyl/UDP-glucosyltransferase
MsG0480021305.01	Chr4	56507128	56517404	Kinesin motor domain
MsG0480021826.01	Chr4	64878628	64889411	NAD-dependent epimerase/dehydratase
MsG0480019527.01	Chr4	21690096	21691563	O-methyltransferase, family 2
MsG0480023649.01	Chr4	88087557	88087943	Domain of unknown function DUF4378
MsG0480022581.01	Chr4	74374367	74377768	Squalene epoxidase
MsG0480021367.01	Chr4	57117244	57143166	Small auxin-up RNA
MsG0480018226.01	Chr4	1879894	1889661	DNA-binding pseudobarrel domain superfamily
MsG0480022047.01	Chr4	67373071	67382613	Cytochrome b6/f complex, subunit 5
MsG0480019313.01	Chr4	18350355	18353224	Protein kinase domain
MsG0480023650.01	Chr4	88087967	88090492	Domain of unknown function DUF3741
MsG0480022226.01	Chr4	69902845	69906506	#N/A
MsG0480018100.01	Chr4	249534	254450	Tetratricopeptide-like helical domain superfamily
MsG0480021967.01	Chr4	66547714	66552077	#N/A
MsG0480020866.01	Chr4	49857341	49857580	#N/A
MsG0480022920.01	Chr4	78587699	78597498	ABC transporter-like
MsG0480018904.01	Chr4	11405614	11409053	Glutathione S-transferase, N-terminal
MsG0480023189.01	Chr4	81997757	82000541	Protein kinase domain
MsG0480020631.01	Chr4	45018971	45020378	Nucleic acid-binding, OB-fold
MsG0480022878.01	Chr4	77965554	77972215	Oxoglutarate/iron-dependent dioxygenase
MsG0480018701.01	Chr4	8798147	8799013	Leucine-rich repeat domain superfamily
MsG0480022663.01	Chr4	75248891	75258438	IPT domain
MsG0480023714.01	Chr4	88878281	88879801	Beta-ketoacyl synthase, N-terminal
MsG0480022690.01	Chr4	75512922	75519386	Dynamin superfamily
MsG0480024024.01	Chr4	92492030	92495109	Leucine-rich repeat
MsG0480023989.01	Chr4	92101135	92105744	Multi antimicrobial extrusion protein
MsG0480019485.01	Chr4	20997320	21005528	SNARE associated Golgi protein
MsG0480022245.01	Chr4	70074807	70075070	#N/A
MsG0480020690.01	Chr4	46272778	46276119	Ribosomal protein L9/RNase H1, N-terminal
MsG0480020229.01	Chr4	36937212	36941040	Protein kinase domain
MsG0480023661.01	Chr4	88233310	88234298	Peptidase C45
MsG0480018294.01	Chr4	2947767	2950877	Myc-type, basic helix-loop-helix domain
MsG0480022508.01	Chr4	73405750	73407347	FAD linked oxidase, N-terminal
MsG0480021245.01	Chr4	55770061	55772999	#N/A
MsG0480022685.01	Chr4	75458800	75460992	#N/A
MsG0480021649.01	Chr4	61254464	61255541	UDP-glucuronosyl/UDP-glucosyltransferase
MsG0480019788.01	Chr4	27217415	27224685	Armadillo-type fold
MsG0480018700.01	Chr4	8783895	8789004	Thiamine pyrophosphate enzyme, C-terminal TPP-binding
MsG0480020924.01	Chr4	50626067	50626354	#N/A
MsG0480023351.01	Chr4	84090052	84092445	FKBP-type peptidyl-prolyl cis-trans isomerase domain
MsG0480020889.01	Chr4	50165955	50172355	3-Oxoacyl-[acyl-carrier-protein ] synthase III, C-terminal
MsG0480020976.01	Chr4	51412379	51414289	Transcription factor GRAS
MsG0480020708.01	Chr4	46754178	46755423	Myc-type, basic helix-loop-helix domain
MsG0480021098.01	Chr4	53436364	53437994	#N/A
MsG0480022112.01	Chr4	68377344	68378174	Zinc finger, CCHC-type
MsG0480019852.01	Chr4	28485582	28492644	Protein RETICULATA-related
MsG0480019546.01	Chr4	21955424	21960626	Proton-dependent oligopeptide transporter family
MsG0480021019.01	Chr4	52169556	52171763	Transcription factor GRAS
MsG0480021895.01	Chr4	65736726	65748483	O-acyltransferase, WSD1, N-terminal
MsG0480023502.01	Chr4	86093129	86109502	Amidase, conserved site
MsG0480023531.01	Chr4	86511592	86523151	Ferrochelatase
MsG0480023250.01	Chr4	82651086	82651772	Zinc finger, RING-type
MsG0480021473.01	Chr4	58283646	58285190	SANT/Myb domain
MsG0480021764.01	Chr4	63994045	63995403	Transcription factor GRAS
MsG0480018963.01	Chr4	12537682	12541377	ATPase, AAA-type, core
MsG0480018951.01	Chr4	12269058	12277414	Toll/interleukin-1 receptor homology domain
MsG0480022417.01	Chr4	72288060	72288997	Protein of unknown function DUF1118
MsG0480022411.01	Chr4	72226418	72229641	Cytochrome P450
MsG0480020326.01	Chr4	39016894	39020835	#N/A
MsG0480020597.01	Chr4	44402146	44408477	Glycosyltransferase 2-like
MsG0480020433.01	Chr4	41244327	41249953	Homeobox domain
MsG0480022879.01	Chr4	77988914	77991535	Oxoglutarate/iron-dependent dioxygenase
MsG0480022936.01	Chr4	78778822	78780272	#N/A
MsG0480023653.01	Chr4	88108160	88113381	Major intrinsic protein
MsG0480023983.01	Chr4	92004278	92004805	Protein of unknown function DUF599
MsG0480023251.01	Chr4	82668008	82669871	Helix-turn-helix motif
MsG0480021420.01	Chr4	57699552	57703718	Protein of unknown function DUF3067
MsG0480019305.01	Chr4	18219867	18227119	Domain of unknown function DUF2062
MsG0480021314.01	Chr4	56627280	56633298	#N/A
MsG0480021515.01	Chr4	58926391	58931312	Plant peroxidase
MsG0480023039.01	Chr4	80046296	80046861	Bifunctional inhibitor/plant lipid transfer protein/seed storage helical domain
MsG0480021785.01	Chr4	64243094	64249141	Glycoside hydrolase family 17
MsG0480022664.01	Chr4	75273644	75277044	Alternative oxidase
MsG0480019312.01	Chr4	18338092	18338583	Leucine-rich repeat
MsG0480023314.01	Chr4	83646834	83649991	Ribosomal protein L29/L35
MsG0480022642.01	Chr4	74986984	74987382	#N/A
MsG0480020198.01	Chr4	36112771	36113765	SANT/Myb domain
MsG0480020960.01	Chr4	51219271	51221507	Serine-threonine/tyrosine-protein kinase, catalytic domain
MsG0480023857.01	Chr4	90541262	90556841	Frigida-like
MsG0480023780.01	Chr4	89691069	89692208	Zinc finger, CCCH-type
MsG0480018773.01	Chr4	9621131	9630283	Leucine-rich repeat
MsG0480021787.01	Chr4	64261891	64262322	Glycoside hydrolase family 17
MsG0480019547.01	Chr4	21966603	21970212	Proton-dependent oligopeptide transporter family
MsG0480021516.01	Chr4	58962389	58968406	Plant peroxidase
MsG0480022263.01	Chr4	70291499	70291918	Malectin-like carbohydrate-binding domain
MsG0480018301.01	Chr4	3115956	3117638	Protein of unknown function DUF247, plant
MsG0480019338.01	Chr4	18631339	18632436	LURP-one-related
MsG0480021856.01	Chr4	65250462	65254021	AMP-dependent synthetase/ligase
MsG0480018452.01	Chr4	5056701	5060409	AUX/IAA domain
MsG0480021616.01	Chr4	60823750	60826278	NB-ARC
MsG0480023449.01	Chr4	85238029	85238976	Protein kinase-like domain superfamily
MsG0480018215.01	Chr4	1711220	1717180	Transferase
MsG0480020448.01	Chr4	41703845	41709214	Protein kinase domain
MsG0480023431.01	Chr4	85137159	85137836	Zinc finger, RING-type
MsG0480020964.01	Chr4	51271335	51274009	Serine-threonine/tyrosine-protein kinase, catalytic domain
MsG0480021768.01	Chr4	64048129	64048418	#N/A
MsG0480021141.01	Chr4	54237159	54249936	Armadillo-type fold
MsG0580024340.01	Chr5	3560269	3560490	#N/A
MsG0580027869.01	Chr5	70018961	70022742	UDP-glucuronosyl/UDP-glucosyltransferase
MsG0580027875.01	Chr5	70148609	70149556	Protein EXORDIUM-like
MsG0580025873.01	Chr5	25662130	25663257	Peptidase M10, metallopeptidase
MsG0580028335.01	Chr5	78515469	78515636	#N/A
MsG0580025869.01	Chr5	25544149	25545126	WD40 repeat
MsG0580024502.01	Chr5	5666583	5670320	Proton-dependent oligopeptide transporter family
MsG0580027857.01	Chr5	69750984	69755447	UDP-glucuronosyl/UDP-glucosyltransferase
MsG0580027983.01	Chr5	72364313	72367251	Tetrapyrrole biosynthesis, glutamyl-tRNA reductase
MsG0580025294.01	Chr5	16602914	16605498	Protein kinase domain
MsG0580025850.01	Chr5	25140648	25151745	NB-ARC
MsG0580024128.01	Chr5	1195275	1195907	Photosystem I PsaD
MsG0580030006.01	Chr5	105032742	105039335	Protein kinase domain
MsG0580025769.01	Chr5	23913834	23914580	Protein of unknown function DUF1645, plant
MsG0580028755.01	Chr5	85887600	85891080	CBS domain
MsG0580028909.01	Chr5	88437132	88437521	U box domain
MsG0580024176.01	Chr5	1587445	1589403	NADH
MsG0580028295.01	Chr5	77905542	77920063	Leucine-rich repeat domain superfamily
MsG0580024443.01	Chr5	5059428	5061696	Oxoglutarate/iron-dependent dioxygenase
MsG0580029179.01	Chr5	93323941	93330908	Protein kinase domain
MsG0580029884.01	Chr5	103375606	103382032	PLC-like phosphodiesterase, TIM beta/alpha-barrel domain superfamily
MsG0580025157.01	Chr5	14606517	14610710	Amino acid transporter, transmembrane domain
MsG0580030197.01	Chr5	108094163	108094816	Chlorophyll A-B binding protein
MsG0580024513.01	Chr5	5854743	5858222	Nucleotide-diphospho-sugar transferases
MsG0580027101.01	Chr5	53192891	53194027	AP2/ERF domain
MsG0580025411.01	Chr5	18211604	18217095	Pentatricopeptide repeat
MsG0580025315.01	Chr5	16869196	16869600	#N/A
MsG0580025313.01	Chr5	16849077	16853272	Pectinacetylesterase/NOTUM
MsG0580026156.01	Chr5	31469277	31471791	Protein kinase domain
MsG0580029467.01	Chr5	97307216	97310263	Protein kinase domain
MsG0580024784.01	Chr5	9669105	9670100	SANT/Myb domain
MsG0580025399.01	Chr5	18044590	18048456	NB-ARC
MsG0580024608.01	Chr5	6949464	6958147	Lon, substrate-binding domain
MsG0580027613.01	Chr5	64324616	64337404	CRAL-TRIO lipid binding domain
MsG0580030014.01	Chr5	105085714	105094250	Fructose-bisphosphate aldolase, class-I
MsG0580029205.01	Chr5	93694783	93696834	Zinc finger, CCCH-type
MsG0580027410.01	Chr5	60021255	60022502	Very-long-chain 3-ketoacyl-CoA synthase
MsG0580024360.01	Chr5	3866087	3868576	Aldose 1-/Glucose-6-phosphate 1-epimerase
MsG0580028282.01	Chr5	77778476	77786550	BTB/POZ domain
MsG0580024768.01	Chr5	9437987	9441152	Alpha/Beta hydrolase fold
MsG0580028615.01	Chr5	83435020	83437880	BTB/POZ domain
MsG0580029749.01	Chr5	101515287	101519420	Protein kinase domain
MsG0580027860.01	Chr5	69814376	69815323	Protein EXORDIUM-like
MsG0580024476.01	Chr5	5417923	5418627	Protein of unknown function DUF1442
MsG0580027360.01	Chr5	59039454	59042384	Glycosyl transferase, family 14
MsG0580027259.01	Chr5	57138915	57140051	AP2/ERF domain
MsG0580029354.01	Chr5	95908987	95911532	GDSL lipase/esterase
MsG0580028391.01	Chr5	79798088	79803988	Exostosin-like
MsG0580025218.01	Chr5	15407886	15409774	Protein kinase domain
MsG0580029669.01	Chr5	100559592	100560383	UDP-glucuronosyl/UDP-glucosyltransferase
MsG0580029691.01	Chr5	100840501	100844110	NAC domain
MsG0580028538.01	Chr5	81995178	81996020	#N/A
MsG0580025987.01	Chr5	28714359	28717040	#N/A
MsG0580024135.01	Chr5	1251167	1256878	Protein kinase-like domain superfamily
MsG0580025373.01	Chr5	17614209	17618454	Domain of unknown function DUF1995
MsG0580026211.01	Chr5	32382923	32387467	Oxygen-evolving enhancer protein 3
MsG0580025259.01	Chr5	16068021	16069262	Carotenoid oxygenase
MsG0580028051.01	Chr5	73745471	73753479	Protein kinase domain
MsG0580029177.01	Chr5	93289519	93298410	Protein kinase domain
MsG0580028016.01	Chr5	73196013	73198522	#N/A
MsG0580025502.01	Chr5	19685139	19695573	ABC transporter-like
MsG0580029152.01	Chr5	92974278	92975609	Transferase
MsG0580025105.01	Chr5	13899575	13903266	Oxidoreductase FAD/NAD-binding
MsG0580029396.01	Chr5	96445968	96449137	Aspartic peptidase domain superfamily
MsG0580025392.01	Chr5	17920240	17924721	Phosphoribulokinase
MsG0580029626.01	Chr5	99734983	99735612	Protein of unknown function DUF4228, plant
MsG0580025293.01	Chr5	16592440	16598066	Protein kinase domain
MsG0580027788.01	Chr5	68485208	68485483	Repetitive proline-rich cell wall protein repeat
MsG0580025219.01	Chr5	15409885	15413934	Leucine-rich repeat-containing N-terminal, plant-type
MsG0580024450.01	Chr5	5088821	5095077	Peptidase S8/S53 domain
MsG0580027887.01	Chr5	70327153	70331943	#N/A
MsG0580024348.01	Chr5	3687022	3687555	AP2/ERF domain
MsG0580029327.01	Chr5	95336172	95341918	Phosphatidylinositol-specific phospholipase C, X domain
MsG0580024955.01	Chr5	12094283	12099978	Cytochrome P450
MsG0580024823.01	Chr5	10302020	10304622	Forkhead-associated domain
MsG0580029172.01	Chr5	93241309	93250505	#N/A
MsG0580024442.01	Chr5	5020873	5024137	#N/A
MsG0580028461.01	Chr5	80817580	80832364	Phosphoglycerate/bisphosphoglycerate mutase, active site
MsG0580024796.01	Chr5	9827993	9830256	WRKY domain
MsG0580024474.01	Chr5	5409752	5410453	Protein of unknown function DUF1442
MsG0580029966.01	Chr5	104572063	104572494	Transcription factor, NFYB/HAP3, conserved site
MsG0580028074.01	Chr5	74201498	74205400	Endonuclease/exonuclease/phosphatase
MsG0580027624.01	Chr5	64595045	64596189	AP2/ERF domain
MsG0580029412.01	Chr5	96680831	96697732	Protein kinase domain
MsG0580024571.01	Chr5	6459645	6464594	Ribosomal protein L19
MsG0580024327.01	Chr5	3428658	3441303	Magnesium chelatase ChlI domain
MsG0580028110.01	Chr5	74740791	74745051	EF-hand domain pair
MsG0580025609.01	Chr5	21208168	21209979	Alcohol dehydrogenase, zinc-type, conserved site
MsG0580028423.01	Chr5	80322822	80323325	Cytochrome P450
MsG0580024537.01	Chr5	6137007	6142025	F-box domain
MsG0580028540.01	Chr5	82035088	82036494	Exocyst complex component Exo70
MsG0580027785.01	Chr5	68438817	68441341	FAR1 DNA binding domain
MsG0580030203.01	Chr5	108208022	108209447	UDP-glucuronosyl/UDP-glucosyltransferase
MsG0580028749.01	Chr5	85835017	85840090	Pentatricopeptide repeat
MsG0580024847.01	Chr5	10711505	10716525	Protein kinase domain
MsG0580025317.01	Chr5	16885062	16890210	Nodulin-like
MsG0580029805.01	Chr5	102176994	102179645	Toll/interleukin-1 receptor homology domain
MsG0580024689.01	Chr5	8231956	8234130	Helix-loop-helix DNA-binding domain superfamily
MsG0580027503.01	Chr5	62160148	62162842	Basic-leucine zipper domain
MsG0580028492.01	Chr5	81385081	81387154	UDP-glucuronosyl/UDP-glucosyltransferase
MsG0580025589.01	Chr5	20921765	20926914	Serine hydroxymethyltransferase
MsG0580029657.01	Chr5	100414269	100417405	PsbP family
MsG0580027761.01	Chr5	68183634	68185786	Plant lipid transfer protein/Par allergen
MsG0580024986.01	Chr5	12554639	12557522	NmrA-like domain
MsG0580025145.01	Chr5	14371735	14373944	#N/A
MsG0580024076.01	Chr5	486592	491455	Inositol-tetrakisphosphate 1-kinase
MsG0580025215.01	Chr5	15390472	15394532	Ionotropic glutamate receptor
MsG0580029480.01	Chr5	97547390	97550454	Leucine-rich repeat
MsG0580028453.01	Chr5	80728166	80730545	PPM-type phosphatase, divalent cation binding
MsG0580029166.01	Chr5	93125645	93128181	Tetratricopeptide-like helical domain superfamily
MsG0580025847.01	Chr5	25028306	25030176	Protein of unknown function DUF4228, plant
MsG0580025227.01	Chr5	15537760	15538413	Zinc finger, RING-type
MsG0580024822.01	Chr5	10296390	10298936	FAD-binding domain
MsG0580024838.01	Chr5	10542108	10542446	PLAC8 motif-containing protein
MsG0580025982.01	Chr5	28643050	28644459	Glycosyltransferase family 92
MsG0580029670.01	Chr5	100584700	100589115	UDP-glucuronosyl/UDP-glucosyltransferase
MsG0580028593.01	Chr5	83031155	83034894	Protein kinase domain
MsG0580025826.01	Chr5	24794943	24796963	EamA domain
MsG0580029003.01	Chr5	90155213	90155848	C2 domain
MsG0580025883.01	Chr5	25903068	25914954	PPM-type phosphatase, divalent cation binding
MsG0580028268.01	Chr5	77546017	77547513	Domain of unknown function DUF4283
MsG0580028960.01	Chr5	89619760	89621113	SANT/Myb domain
MsG0580024145.01	Chr5	1313337	1314102	Glyoxalase/fosfomycin resistance/dioxygenase domain
MsG0580024975.01	Chr5	12420813	12422449	U box domain
MsG0580025997.01	Chr5	28884094	28888397	Glutathione S-transferase, N-terminal
MsG0580024596.01	Chr5	6726729	6729920	Protein kinase domain
MsG0580024814.01	Chr5	10146769	10149056	Serine-threonine/tyrosine-protein kinase, catalytic domain
MsG0580024260.01	Chr5	2695386	2696365	Chalcone/stilbene synthase, N-terminal
MsG0580028518.01	Chr5	81726354	81730076	Protein kinase domain
MsG0580024152.01	Chr5	1367603	1370466	GNAT domain
MsG0580027227.01	Chr5	56672452	56674465	Protein of unknown function DUF1262
MsG0580029633.01	Chr5	99964714	99968884	Potassium transporter
MsG0580030171.01	Chr5	107730063	107731325	FAS1 domain
MsG0580029719.01	Chr5	101129600	101135054	Sucrose synthase
MsG0580027856.01	Chr5	69734463	69738871	UDP-glucuronosyl/UDP-glucosyltransferase
MsG0580029816.01	Chr5	102316829	102317512	#N/A
MsG0580024278.01	Chr5	2860292	2868312	Protein of unknown function DUF604
MsG0580024171.01	Chr5	1533793	1535762	NADH
MsG0580029668.01	Chr5	100547613	100554332	UDP-glucuronosyl/UDP-glucosyltransferase
MsG0580029772.01	Chr5	101754132	101754758	Toll/interleukin-1 receptor homology domain
MsG0580026131.01	Chr5	31173742	31181264	BRCT domain
MsG0580024448.01	Chr5	5080902	5085184	Peptidase S8/S53 domain
MsG0580029169.01	Chr5	93209397	93216416	Amino acid transporter, transmembrane domain
MsG0580029750.01	Chr5	101521571	101523448	#N/A
MsG0580024678.01	Chr5	8037859	8039590	2-oxo acid dehydrogenase, lipoyl-binding site
MsG0580026078.01	Chr5	30272365	30276285	RNA recognition motif domain
MsG0580024597.01	Chr5	6731857	6734882	Glycoside hydrolase, family 14
MsG0580027415.01	Chr5	60136685	60138786	Cytochrome P450
MsG0580025771.01	Chr5	23926787	23934103	Carbonic anhydrase superfamily
MsG0580025971.01	Chr5	28388119	28390172	Glutathione S-transferase, N-terminal
MsG0580024875.01	Chr5	11115465	11117934	Photosystem II PsbO, manganese-stabilising
MsG0580025265.01	Chr5	16185602	16188094	ABC transporter-like
MsG0580024697.01	Chr5	8376063	8379484	Protein kinase domain
MsG0580024386.01	Chr5	4097635	4106632	Phosphoglycerate/bisphosphoglycerate mutase, active site
MsG0580024600.01	Chr5	6778127	6778498	Glycoside hydrolase, family 14
MsG0580024601.01	Chr5	6778516	6781139	Glycoside hydrolase, family 14
MsG0580024113.01	Chr5	1028065	1029111	The fantastic four family
MsG0580025546.01	Chr5	20279397	20279987	#N/A
MsG0580028458.01	Chr5	80786411	80791257	Potassium transporter
MsG0580027854.01	Chr5	69656213	69663443	RNA recognition motif domain
MsG0580029918.01	Chr5	103942468	103949981	RNA recognition motif domain
MsG0580025226.01	Chr5	15521108	15527752	Mlo-related protein
MsG0580029237.01	Chr5	94156553	94160217	Ferritin/DPS protein domain
MsG0580029335.01	Chr5	95591981	95594574	MD-2-related lipid-recognition domain
MsG0580029950.01	Chr5	104386069	104387034	Hexapeptide repeat
MsG0580027750.01	Chr5	68036912	68037484	#N/A
MsG0580027731.01	Chr5	67568376	67575257	Protein kinase domain
MsG0580029820.01	Chr5	102389567	102392753	#N/A
MsG0580027829.01	Chr5	69277043	69277756	Leucine-rich repeat
MsG0580025256.01	Chr5	16030305	16031574	Carotenoid oxygenase
MsG0580028377.01	Chr5	79388534	79389484	Protein EXORDIUM-like
MsG0580025298.01	Chr5	16651297	16652499	Leucine-rich repeat-containing N-terminal, plant-type
MsG0580025277.01	Chr5	16336373	16347715	Glucose-methanol-choline oxidoreductase, N-terminal
MsG0580027789.01	Chr5	68487914	68490275	Protein kinase domain
MsG0580024836.01	Chr5	10514577	10520598	Peptidase M24
MsG0580024404.01	Chr5	4354059	4357271	Lipopolysaccharide-modifying protein
MsG0580024590.01	Chr5	6664054	6669797	Tify domain
MsG0580027095.01	Chr5	53007003	53013732	#N/A
MsG0580025176.01	Chr5	14770038	14770955	Protein of unknown function DUF241, plant
MsG0580024998.01	Chr5	12668765	12689067	SAM dependent carboxyl methyltransferase
MsG0580025610.01	Chr5	21212458	21227344	Alcohol dehydrogenase, zinc-type, conserved site
MsG0580025103.01	Chr5	13886026	13887819	Armadillo
MsG0580029468.01	Chr5	97316883	97330032	Leucine-rich repeat
MsG0580024576.01	Chr5	6522141	6524729	Zinc finger, GATA-type
MsG0580026080.01	Chr5	30317043	30319701	Domain of unknown function DUF4218
MsG0580027369.01	Chr5	59222208	59222993	#N/A
MsG0580029043.01	Chr5	90824326	90828376	Hexapeptide repeat
MsG0580024172.01	Chr5	1537080	1543081	NADH
MsG0580024853.01	Chr5	10818711	10836690	NB-ARC
MsG0580028364.01	Chr5	79109453	79115816	RNA recognition motif domain
MsG0580024192.01	Chr5	1772764	1775779	Plus-3 domain
MsG0580025366.01	Chr5	17538769	17539876	PAM68-like
MsG0580028459.01	Chr5	80791902	80795063	NB-ARC
MsG0580027929.01	Chr5	71265543	71269525	Serine hydrolase FSH
MsG0580024688.01	Chr5	8154941	8158714	#N/A
MsG0580024545.01	Chr5	6242057	6244126	Helix-turn-helix motif
MsG0580028392.01	Chr5	79833168	79834993	ATPase, AAA-type, core
MsG0580028419.01	Chr5	80286183	80290960	Cytochrome P450
MsG0580029146.01	Chr5	92889182	92895332	#N/A
MsG0580028546.01	Chr5	82095060	82096433	Exocyst complex component Exo70
MsG0580029407.01	Chr5	96622509	96626077	Glycoside hydrolase family 9
MsG0580027896.01	Chr5	70598300	70601741	Oxoglutarate/iron-dependent dioxygenase
MsG0580025365.01	Chr5	17534394	17534870	EF-hand domain
MsG0580024451.01	Chr5	5112496	5119283	Peptidase S8/S53 domain
MsG0580024220.01	Chr5	2171765	2185229	Chalcone/stilbene synthase, N-terminal
MsG0580029227.01	Chr5	93974022	93974552	Lateral organ boundaries, LOB
MsG0580029375.01	Chr5	96074892	96081243	Zinc finger, RING-type
MsG0580029597.01	Chr5	99171467	99175885	F-box domain
MsG0580024543.01	Chr5	6195921	6206111	Acyl-CoA oxidase, C-terminal
MsG0580027049.01	Chr5	51841803	51852526	Protein kinase domain
MsG0580027923.01	Chr5	71109314	71110991	Zinc finger, FYVE/PHD-type
MsG0580025738.01	Chr5	23461344	23463777	UbiE/COQ5 methyltransferase
MsG0580028457.01	Chr5	80766077	80776429	Clathrin, heavy chain/VPS, 7-fold repeat
MsG0580025300.01	Chr5	16665416	16667103	DNA helicase
MsG0580024140.01	Chr5	1286772	1289021	2Fe-2S ferredoxin-type iron-sulfur binding domain
MsG0580030069.01	Chr5	106190793	106192870	DnaJ domain
MsG0580028029.01	Chr5	73365001	73370876	Alpha crystallin/Hsp20 domain
MsG0580025447.01	Chr5	18744511	18747419	NAD-dependent epimerase/dehydratase
MsG0580029555.01	Chr5	98498793	98501485	Protein kinase domain
MsG0580024636.01	Chr5	7478546	7481615	Plant peroxidase
MsG0580025445.01	Chr5	18724137	18732605	Phospholipid/glycerol acyltransferase
MsG0580024950.01	Chr5	12034015	12034395	#N/A
MsG0580024344.01	Chr5	3610679	3620705	AMP-dependent synthetase/ligase
MsG0580024759.01	Chr5	9341032	9345319	BTB/POZ domain
MsG0580029717.01	Chr5	101115758	101116018	#N/A
MsG0580024343.01	Chr5	3598417	3601509	#N/A
MsG0580027021.01	Chr5	51317955	51318696	#N/A
MsG0580029706.01	Chr5	101019633	101020947	#N/A
MsG0580029094.01	Chr5	91838281	91847369	Clathrin/coatomer adaptor, adaptin-like, N-terminal
MsG0580025325.01	Chr5	16945442	16948894	Protein kinase domain
MsG0580028422.01	Chr5	80318890	80322412	Cytochrome P450
MsG0580026595.01	Chr5	40161437	40163684	Serine-threonine/tyrosine-protein kinase, catalytic domain
MsG0580026249.01	Chr5	33414112	33419822	#N/A
MsG0580029996.01	Chr5	104891478	104896676	Tetrapeptide transporter, OPT1/isp4
MsG0580024352.01	Chr5	3751391	3754947	Mitochondrial carrier protein
MsG0580024157.01	Chr5	1404698	1412629	GNAT domain
MsG0580024385.01	Chr5	4082333	4094421	Cation/H+ exchanger
MsG0580027876.01	Chr5	70155303	70156253	Protein EXORDIUM-like
MsG0580025990.01	Chr5	28737577	28746619	P-type ATPase
MsG0580026079.01	Chr5	30293494	30294792	Myc-type, basic helix-loop-helix domain
MsG0580025876.01	Chr5	25732398	25733003	Peptidase M10, metallopeptidase
MsG0580025109.01	Chr5	13950647	13964892	Domain of unknown function DUF223
MsG0580025897.01	Chr5	26333676	26334800	#N/A
MsG0580029024.01	Chr5	90548559	90553130	#N/A
MsG0580028547.01	Chr5	82097980	82103096	WRKY domain
MsG0580030144.01	Chr5	107337805	107342046	Rab-GTPase-TBC domain
MsG0580029799.01	Chr5	102124501	102124833	SUI1 domain
MsG0580024371.01	Chr5	3966398	3969290	2-C-methyl-D-erythritol 2,4-cyclodiphosphate synthase
MsG0580030002.01	Chr5	104956837	104960723	EF-hand domain
MsG0580024329.01	Chr5	3471463	3472604	#N/A
MsG0580027325.01	Chr5	58446449	58447818	#N/A
MsG0580029377.01	Chr5	96115568	96116035	S-phase kinase-associated protein 1-like
MsG0580028429.01	Chr5	80401828	80404613	Cytochrome P450
MsG0580029951.01	Chr5	104392513	104395496	Pectinesterase, catalytic
MsG0580024788.01	Chr5	9699846	9700208	Small GTP-binding protein domain
MsG0580025481.01	Chr5	19452240	19452695	Zinc knuckle CX2CX4HX4C
MsG0580024566.01	Chr5	6420763	6421958	Fungal lipase-like domain
MsG0580025119.01	Chr5	14051857	14054372	Toll/interleukin-1 receptor homology domain
MsG0580028590.01	Chr5	82973828	82975942	Protein kinase domain
MsG0580026412.01	Chr5	36723875	36724306	#N/A
MsG0580024455.01	Chr5	5177061	5178645	Aminotransferase, class I/classII
MsG0580024496.01	Chr5	5554947	5558927	Flavin monooxygenase-like
MsG0580025678.01	Chr5	22513542	22517660	SKP1/BTB/POZ domain superfamily
MsG0580028353.01	Chr5	78965984	78972021	Cryptochrome/DNA photolyase class 1
MsG0580029210.01	Chr5	93754478	93758202	PMR5 N-terminal domain
MsG0580024332.01	Chr5	3490628	3500706	Dynamin, GTPase domain
MsG0580025377.01	Chr5	17670788	17675345	NmrA-like domain
MsG0580028428.01	Chr5	80396448	80399721	Cytochrome P450
MsG0580025131.01	Chr5	14197870	14200134	#N/A
MsG0580029006.01	Chr5	90199487	90200134	C2 domain
MsG0580027359.01	Chr5	59035097	59039099	Protein kinase domain
MsG0580029032.01	Chr5	90670370	90675548	ATPase, AAA-type, core
MsG0580029782.01	Chr5	101953994	101965156	Toll/interleukin-1 receptor homology domain
MsG0580024415.01	Chr5	4592515	4594128	Multi antimicrobial extrusion protein
MsG0580028567.01	Chr5	82503823	82505670	O-methyltransferase, family 2
MsG0680035608.01	Chr6	109240060	109241866	PLAC8 motif-containing protein
MsG0680033136.01	Chr6	57741953	57745445	PAR1
MsG0680033022.01	Chr6	55004976	55005305	Albumin I chain a
MsG0680031848.01	Chr6	28129823	28132719	Heat shock protein 70 family
MsG0680034664.01	Chr6	92463498	92464475	Protein kinase domain
MsG0680032516.01	Chr6	43556089	43559407	Alpha/Beta hydrolase fold
MsG0680034239.01	Chr6	84237662	84238312	Proteinase inhibitor I3, Kunitz legume
MsG0680030756.01	Chr6	8682718	8683515	Chlorophyll A-B binding protein
MsG0680030851.01	Chr6	10487531	10488769	AP2/ERF domain
MsG0680035618.01	Chr6	109426232	109429975	Alpha/beta hydrolase fold-1
MsG0680034275.01	Chr6	84885541	84895662	Toll/interleukin-1 receptor homology domain
MsG0680032416.01	Chr6	40689002	40693169	Protein of unknown function DUF3082
MsG0680034036.01	Chr6	79112504	79116753	Serine-threonine/tyrosine-protein kinase, catalytic domain
MsG0680030759.01	Chr6	8691909	8692706	Chlorophyll A-B binding protein
MsG0680033049.01	Chr6	55499673	55507739	Multi antimicrobial extrusion protein
MsG0680031791.01	Chr6	26872097	26875889	Protein of unknown function DUF3754
MsG0680030558.01	Chr6	5283400	5287195	Protein kinase domain
MsG0680035782.01	Chr6	112183652	112185085	Multi antimicrobial extrusion protein
MsG0680030302.01	Chr6	292956	293201	SANT/Myb domain
MsG0680030760.01	Chr6	8694923	8700298	Chlorophyll A-B binding protein
MsG0680034229.01	Chr6	84058603	84069996	Chlorophyll A-B binding protein
MsG0680030757.01	Chr6	8685913	8686710	Chlorophyll A-B binding protein
MsG0680032896.01	Chr6	52339312	52340440	Heavy metal-associated domain, HMA
MsG0680032899.01	Chr6	52395303	52398944	Heavy metal-associated domain, HMA
MsG0680031813.01	Chr6	27173936	27183475	#N/A
MsG0680030538.01	Chr6	4932850	4936648	NB-ARC
MsG0680034040.01	Chr6	79321443	79326503	Glycoside hydrolase family 1
MsG0680034771.01	Chr6	94269747	94277000	Cyclic nucleotide-binding domain
MsG0680030555.01	Chr6	5254447	5254958	#N/A
MsG0680034101.01	Chr6	80518352	80519605	F-box domain
MsG0680031840.01	Chr6	27838183	27839625	UDP-glucuronosyl/UDP-glucosyltransferase
MsG0680030399.01	Chr6	1679383	1689712	Sugar phosphate transporter domain
MsG0680030764.01	Chr6	8749904	8751780	SANT/Myb domain
MsG0680035339.01	Chr6	102600997	102604082	Late embryogenesis abundant protein, LEA-14
MsG0680031139.01	Chr6	15030772	15032796	Endo-1,3-beta-glucanase
MsG0680030647.01	Chr6	6586570	6591560	Cytochrome P450
MsG0680033877.01	Chr6	75427642	75429004	AP2/ERF domain
MsG0680035368.01	Chr6	103472442	103474577	Ankyrin repeat-containing domain
MsG0680032054.01	Chr6	32775633	32781023	UDP-glucuronosyl/UDP-glucosyltransferase
MsG0680032850.01	Chr6	51075894	51076394	PAM68-like
MsG0680034480.01	Chr6	88304213	88310861	S-adenosyl-L-methionine-dependent methyltransferase
MsG0680035646.01	Chr6	109899034	109901348	Arabinogalactan peptide, AGP
MsG0680030907.01	Chr6	11405980	11408008	UDP-glucuronosyl/UDP-glucosyltransferase
MsG0680035348.01	Chr6	103007397	103008074	Chlorophyllase
MsG0680034240.01	Chr6	84241540	84242202	Proteinase inhibitor I3, Kunitz legume
MsG0680034269.01	Chr6	84798531	84802145	Zinc finger, RING-type
MsG0680034385.01	Chr6	86717904	86718908	Alpha/beta hydrolase fold-3
MsG0680034032.01	Chr6	79053772	79059903	Gnk2-homologous domain
MsG0680031866.01	Chr6	28487392	28488219	#N/A
MsG0680035358.01	Chr6	103180678	103184947	Protein kinase domain
MsG0680034672.01	Chr6	92593082	92594398	U box domain
MsG0680030477.01	Chr6	3453085	3459539	Cyclophilin-type peptidyl-prolyl cis-trans isomerase domain
MsG0680031096.01	Chr6	14249418	14250491	Zinc finger, CCHC-type
MsG0680030776.01	Chr6	9039966	9047445	Expansin
MsG0680035892.01	Chr6	114059711	114064799	Cation transporter
MsG0680034826.01	Chr6	95073533	95077394	Toll/interleukin-1 receptor homology domain
MsG0680035532.01	Chr6	107642614	107653883	FBD domain
MsG0680033772.01	Chr6	73157183	73163548	Aconitase/3-isopropylmalate dehydratase large subunit, alpha/beta/alpha domain
MsG0680033848.01	Chr6	74676725	74678144	AP2/ERF domain
MsG0680034769.01	Chr6	94227593	94233637	Ion transport domain
MsG0680032055.01	Chr6	32803061	32810404	Fructose-1,6-bisphosphatase class 1
MsG0680031977.01	Chr6	31080237	31086170	ABC transporter-like
MsG0680034177.01	Chr6	82631260	82631655	Protein kinase domain
MsG0680031350.01	Chr6	18725571	18726311	#N/A
MsG0680032748.01	Chr6	48523077	48525482	NB-ARC
MsG0680034531.01	Chr6	89868964	89874096	Coatomer beta subunit, C-terminal
MsG0680035568.01	Chr6	108559497	108565147	Aldose 1-/Glucose-6-phosphate 1-epimerase
MsG0680032651.01	Chr6	46774651	46778759	Transferase
MsG0680030995.01	Chr6	12658577	12661733	Protein kinase domain
MsG0680035451.01	Chr6	105959026	105959904	Protein kinase domain
MsG0680031449.01	Chr6	20617552	20626516	Rubisco LSMT, substrate-binding domain
MsG0680030671.01	Chr6	6958375	6962792	DNA/pantothenate metabolism flavoprotein, C-terminal
MsG0680030605.01	Chr6	5996867	5998897	EamA domain
MsG0680034419.01	Chr6	87323096	87332203	ABC transporter-like
MsG0680030441.01	Chr6	2907650	2921199	PDZ domain
MsG0680032717.01	Chr6	48148251	48151754	NB-ARC
MsG0680030740.01	Chr6	8404669	8405874	Glutaredoxin
MsG0680034380.01	Chr6	86619624	86620640	Alpha/beta hydrolase fold-3
MsG0680034655.01	Chr6	92215510	92217584	NUDIX hydrolase domain
MsG0680030761.01	Chr6	8703939	8704736	Chlorophyll A-B binding protein
MsG0680035411.01	Chr6	104992847	104994995	Ankyrin repeat-containing domain
MsG0680031998.01	Chr6	31654134	31663760	Leucine-rich repeat
MsG0680034273.01	Chr6	84865523	84872552	Toll/interleukin-1 receptor homology domain
MsG0680034782.01	Chr6	94375974	94388284	Cyclic nucleotide-binding domain
MsG0680034383.01	Chr6	86676707	86677728	Alpha/beta hydrolase fold-3
MsG0680035494.01	Chr6	106757397	106771546	HAUS augmin-like complex subunit 6, N-terminal
MsG0680031762.01	Chr6	26334111	26344663	O-acyltransferase, WSD1, N-terminal
MsG0680034261.01	Chr6	84646542	84649870	NB-ARC
MsG0680030658.01	Chr6	6794762	6800249	Protein of unknown function DUF760
MsG0680030902.01	Chr6	11328954	11342008	UDP-glucuronosyl/UDP-glucosyltransferase
MsG0680033852.01	Chr6	74809923	74810525	AP2/ERF domain
MsG0680030754.01	Chr6	8608491	8619082	#N/A
MsG0680032833.01	Chr6	50649105	50652776	NB-ARC
MsG0680035706.01	Chr6	111001501	111008237	Nucleoside phosphorylase domain
MsG0680032751.01	Chr6	48583915	48587341	NB-ARC
MsG0680034601.01	Chr6	91126388	91130697	S-adenosyl-L-methionine-dependent methyltransferase
MsG0680035493.01	Chr6	106744349	106749263	Protein phosphatase 2A, regulatory B subunit, B56
MsG0680031835.01	Chr6	27643961	27646568	Sucrose/H+ symporter, plant
MsG0680030662.01	Chr6	6844198	6848666	Mediator complex, subunit Med11
MsG0680034979.01	Chr6	97280103	97288843	UDP-glucuronosyl/UDP-glucosyltransferase
MsG0680031431.01	Chr6	20360243	20362780	Ankyrin repeat-containing domain
MsG0680032726.01	Chr6	48294314	48296777	NB-ARC
MsG0680031344.01	Chr6	18642616	18646111	SANT/Myb domain
MsG0680030564.01	Chr6	5319148	5320455	Transferase
MsG0680035619.01	Chr6	109447523	109453752	Mrp, conserved site
MsG0680033260.01	Chr6	60601364	60604798	Bromo adjacent homology domain
MsG0680032641.01	Chr6	46597736	46602183	Domain of unknown function DUF21
MsG0680030795.01	Chr6	9478689	9481085	Pectinesterase, catalytic
MsG0680032831.01	Chr6	50621399	50625068	NB-ARC
MsG0680033911.01	Chr6	76131169	76137021	Alcohol dehydrogenase, zinc-type, conserved site
MsG0680031715.01	Chr6	25223370	25227045	Glycoside hydrolase family 16
MsG0680034929.01	Chr6	96738840	96739481	Proteinase inhibitor I3, Kunitz legume
MsG0680030745.01	Chr6	8447827	8450914	Myc-type, basic helix-loop-helix domain
MsG0680032559.01	Chr6	44698551	44703357	Pectinesterase, catalytic
MsG0680030875.01	Chr6	10966476	10976397	Domain of unknown function DUF4283
MsG0680030777.01	Chr6	9065660	9072345	Tetratricopeptide-like helical domain superfamily
MsG0680031826.01	Chr6	27480527	27485632	P-loop containing nucleoside triphosphate hydrolase
MsG0680035664.01	Chr6	110338186	110343033	#N/A
MsG0680034927.01	Chr6	96728130	96728747	Proteinase inhibitor I3, Kunitz legume
MsG0680033879.01	Chr6	75503695	75504399	AP2/ERF domain
MsG0680030680.01	Chr6	7103454	7109255	Inositol polyphosphate-related phosphatase
MsG0680033645.01	Chr6	70179914	70187638	Putative S-adenosyl-L-methionine-dependent methyltransferase
MsG0680031841.01	Chr6	27884054	27885496	UDP-glucuronosyl/UDP-glucosyltransferase
MsG0680034700.01	Chr6	93069429	93075085	Toll/interleukin-1 receptor homology domain
MsG0680030470.01	Chr6	3383739	3391410	Cyclophilin-type peptidyl-prolyl cis-trans isomerase domain
MsG0680030856.01	Chr6	10569753	10570300	#N/A
MsG0680035584.01	Chr6	108833237	108835631	#N/A
MsG0680032191.01	Chr6	35886346	35890197	PLC-like phosphodiesterase, TIM beta/alpha-barrel domain superfamily
MsG0680035752.01	Chr6	111686874	111687383	Polyketide cyclase/dehydrase
MsG0680030758.01	Chr6	8688826	8689623	Chlorophyll A-B binding protein
MsG0680030877.01	Chr6	11008247	11008993	F-box-like domain superfamily
MsG0680031638.01	Chr6	23778803	23784273	Amino acid/polyamine transporter I
MsG0680030735.01	Chr6	8261254	8275946	Aldose 1-/Glucose-6-phosphate 1-epimerase
MsG0680030767.01	Chr6	8809259	8809612	Homeodomain, ZF-HD class
MsG0680030608.01	Chr6	6016630	6019286	EamA domain
MsG0680032555.01	Chr6	44626403	44630190	Tify domain
MsG0680034421.01	Chr6	87401965	87405322	Translation elongation factor EFTs/EF1B
MsG0680035445.01	Chr6	105887403	105902869	Protein kinase domain
MsG0680031640.01	Chr6	23802912	23815497	Serine-threonine/tyrosine-protein kinase, catalytic domain
MsG0680030606.01	Chr6	6004447	6008271	EamA domain
MsG0680030957.01	Chr6	12163441	12168826	Protein CHLORORESPIRATORY REDUCTION 7
MsG0680030971.01	Chr6	12365434	12366153	NB-ARC
MsG0680035340.01	Chr6	102618028	102623984	Polymerase, nucleotidyl transferase domain
MsG0680033756.01	Chr6	72842520	72842831	Phloem protein 2-like
MsG0680034646.01	Chr6	92013472	92018004	Toll/interleukin-1 receptor homology domain
MsG0680033912.01	Chr6	76143177	76144512	F-box domain
MsG0680031653.01	Chr6	24021049	24023726	Proton-dependent oligopeptide transporter family
MsG0680030635.01	Chr6	6433971	6439193	Ferredoxin thioredoxin reductase catalytic beta subunit
MsG0680035821.01	Chr6	112805726	112806692	#N/A
MsG0680030600.01	Chr6	5879647	5884164	#N/A
MsG0680030857.01	Chr6	10570834	10574027	Calcineurin-like phosphoesterase domain, ApaH type
MsG0680031264.01	Chr6	17005992	17007375	Transmembrane protein TauE-like
MsG0680031493.01	Chr6	21160212	21161540	Toll/interleukin-1 receptor homology domain
MsG0680031990.01	Chr6	31393717	31399629	ABC transporter-like
MsG0680035360.01	Chr6	103222296	103226553	Protein kinase domain
MsG0680030975.01	Chr6	12381394	12391875	Toll/interleukin-1 receptor homology domain
MsG0680035565.01	Chr6	108532717	108533307	Aldose 1-/Glucose-6-phosphate 1-epimerase
MsG0680031146.01	Chr6	15090367	15093651	PMR5 N-terminal domain
MsG0680031276.01	Chr6	17238013	17239279	Amino acid permease/ SLC12A domain
MsG0680031459.01	Chr6	20755041	20755463	EF-hand domain
MsG0680030290.01	Chr6	149705	150106	Ferredoxin thioredoxin reductase, alpha chain
MsG0680034458.01	Chr6	87952659	87959964	Glycoside hydrolase family 27/36, conserved site
MsG0680030536.01	Chr6	4926800	4929832	#N/A
MsG0680033099.01	Chr6	56683489	56690922	#N/A
MsG0680035897.01	Chr6	114112467	114119018	Cation transporter
MsG0680034784.01	Chr6	94421276	94423373	Leucine-rich repeat domain superfamily
MsG0680032057.01	Chr6	32839070	32840512	Fructose-1,6-bisphosphatase, active site
MsG0680030786.01	Chr6	9309536	9316609	Heat shock protein 70kD, peptide-binding domain superfamily
MsG0680035454.01	Chr6	106032102	106037919	Protein kinase domain
MsG0680032015.01	Chr6	31972227	31980669	ABC transporter-like
MsG0680033343.01	Chr6	62745345	62750140	#N/A
MsG0680035410.01	Chr6	104984574	104988192	Ankyrin repeat-containing domain
MsG0680035772.01	Chr6	112046653	112053364	ABC transporter-like
MsG0680035322.01	Chr6	102190263	102193711	Multi antimicrobial extrusion protein
MsG0680034495.01	Chr6	88542659	88549825	Ubiquitin conjugation factor E4, core
MsG0680035569.01	Chr6	108582436	108583673	Domain of unknown function DUF4283
MsG0680033901.01	Chr6	75857690	75859792	#N/A
MsG0680030699.01	Chr6	7341965	7343306	Nucleic acid-binding, OB-fold
MsG0680032840.01	Chr6	50796434	50805054	#N/A
MsG0680031364.01	Chr6	19012956	19015649	Protein of unknown function DUF2232
MsG0680035771.01	Chr6	112042770	112044718	ABC transporter-like
MsG0680034721.01	Chr6	93410786	93423410	Toll/interleukin-1 receptor homology domain
MsG0680033884.01	Chr6	75631322	75631906	AP2/ERF domain
MsG0780041226.01	Chr7	88457894	88458424	Alpha/beta hydrolase fold-3
MsG0780041225.01	Chr7	88450576	88453085	Alpha/beta hydrolase fold-3
MsG0780040416.01	Chr7	77229890	77231600	Six-bladed beta-propeller, TolB-like
MsG0780041290.01	Chr7	89227842	89228198	Rapid ALkalinization Factor
MsG0780038807.01	Chr7	53321320	53323492	Heat shock protein DnaJ, cysteine-rich domain superfamily
MsG0780039334.01	Chr7	62159899	62163139	WRKY domain
MsG0780039238.01	Chr7	60409370	60422900	Fibronectin type III
MsG0780036812.01	Chr7	14322161	14324958	Proline dehydrogenase domain
MsG0780037159.01	Chr7	20833541	20841958	MATH/TRAF domain
MsG0780041699.01	Chr7	94119657	94122579	GDSL lipase/esterase
MsG0780041792.01	Chr7	95190914	95193671	Peptidase S8/S53 domain
MsG0780036048.01	Chr7	1827594	1831734	Protein kinase domain
MsG0780036747.01	Chr7	13095576	13099444	B-box-type zinc finger
MsG0780036261.01	Chr7	5540627	5545071	Major intrinsic protein
MsG0780041366.01	Chr7	90096022	90097950	WRKY domain
MsG0780039218.01	Chr7	60055858	60058573	Protein kinase domain
MsG0780036626.01	Chr7	10875916	10877952	Protein kinase domain
MsG0780039119.01	Chr7	58238619	58246197	Leucine-rich repeat
MsG0780036262.01	Chr7	5576042	5584549	Terpene synthase, N-terminal domain
MsG0780038108.01	Chr7	40285873	40293893	Myc-type, basic helix-loop-helix domain
MsG0780041800.01	Chr7	95299758	95301362	Very-long-chain 3-ketoacyl-CoA synthase
MsG0780040863.01	Chr7	83589930	83593768	EamA domain
MsG0780040315.01	Chr7	75836011	75837714	Acetyl-CoA carboxylase carboxyl transferase, beta subunit
MsG0780040060.01	Chr7	72529724	72542168	Short-chain dehydrogenase/reductase SDR
MsG0780040833.01	Chr7	83127516	83128417	Photosystem I PsaE, reaction centre subunit IV
MsG0780039821.01	Chr7	69434044	69435473	Photosystem I PsaL, reaction centre subunit XI
MsG0780038786.01	Chr7	53052551	53055077	HAD hydrolase, subfamily IA
MsG0780036109.01	Chr7	2741716	2744264	Protein kinase domain
MsG0780040431.01	Chr7	77420020	77423982	Fatty acid hydroxylase
MsG0780040733.01	Chr7	81767916	81768659	AP2/ERF domain
MsG0780039839.01	Chr7	69604339	69605510	Thioredoxin domain
MsG0780040558.01	Chr7	79179023	79184234	Prenylated rab acceptor PRA1
MsG0780036982.01	Chr7	17493593	17494006	EF-hand domain
MsG0780041809.01	Chr7	95381716	95382827	Cyanobacterial aminoacyl-tRNA synthetase, CAAD domain
MsG0780041574.01	Chr7	92595020	92595961	Zinc finger, RING-type
MsG0780039682.01	Chr7	67506313	67506501	#N/A
MsG0780040430.01	Chr7	77417650	77418856	Uncharacterised domain Wax2, C-terminal
MsG0780041299.01	Chr7	89342891	89344153	U box domain
MsG0780036946.01	Chr7	17001283	17001984	Enoyl-CoA hydratase/isomerase
MsG0780040944.01	Chr7	84621577	84625253	Aromatic amino acid lyase
MsG0780040855.01	Chr7	83412942	83417463	NAD-binding domain superfamily
MsG0780038756.01	Chr7	52628179	52633236	Homeobox-like domain superfamily
MsG0780037395.01	Chr7	24846841	24849176	CCT domain
MsG0780036582.01	Chr7	10084458	10086287	O-methyltransferase, family 2
MsG0780036613.01	Chr7	10642762	10652319	Protein kinase domain
MsG0780039179.01	Chr7	59283454	59286288	#N/A
MsG0780040321.01	Chr7	75900756	75910441	Palmitoyltransferase, DHHC domain
MsG0780036984.01	Chr7	17512886	17513299	EF-hand domain
MsG0780040943.01	Chr7	84613071	84616157	Aromatic amino acid lyase
MsG0780040702.01	Chr7	81366277	81374785	Glycosyl transferase, family 8
MsG0780040614.01	Chr7	80007675	80008145	Dirigent protein
MsG0780038848.01	Chr7	53976791	53979706	Short-chain dehydrogenase/reductase SDR
MsG0780039964.01	Chr7	71169061	71172172	Protein kinase domain
MsG0780040422.01	Chr7	77364575	77365855	Glutaredoxin
MsG0780038986.01	Chr7	56426656	56429658	Fructose-1,6-bisphosphatase class 1
MsG0780038333.01	Chr7	44464610	44474076	Glycoside hydrolase family 1
MsG0780036252.01	Chr7	5370039	5373590	Gibberellin regulated protein
MsG0780040700.01	Chr7	81344720	81346282	Alpha/Beta hydrolase fold
MsG0780037244.01	Chr7	22379126	22380204	Albumin I chain a
MsG0780038939.01	Chr7	55568563	55569450	Glutathione S-transferase, N-terminal
MsG0780040555.01	Chr7	79151516	79151785	#N/A
MsG0780039573.01	Chr7	66042550	66048457	NAD-dependent epimerase/dehydratase
MsG0780037963.01	Chr7	37145460	37145855	Small auxin-up RNA
MsG0780036983.01	Chr7	17508022	17508435	EF-hand domain
MsG0780036538.01	Chr7	9472050	9477600	Heavy metal-associated domain, HMA
MsG0780041262.01	Chr7	88919238	88919546	Glutaredoxin
MsG0780039290.01	Chr7	61421983	61422231	Macrophage migration inhibitory factor
MsG0780041720.01	Chr7	94428641	94430708	Cyanobacterial aminoacyl-tRNA synthetase, CAAD domain
MsG0780041603.01	Chr7	92926577	92936449	F-box domain
MsG0780039873.01	Chr7	69972237	69978516	Cytochrome c, class IA/ IB
MsG0780039576.01	Chr7	66077620	66079786	NAD-dependent epimerase/dehydratase
MsG0780035992.01	Chr7	1041701	1045482	Proton-dependent oligopeptide transporter family
MsG0780039838.01	Chr7	69602508	69602810	#N/A
MsG0780041625.01	Chr7	93186886	93194113	Protein of unknown function DUF1517
MsG0780041250.01	Chr7	88801041	88805830	RNA recognition motif domain
MsG0780041753.01	Chr7	94749781	94753121	Cyclic nucleotide-binding domain
MsG0780040441.01	Chr7	77593370	77593726	VQ
MsG0780040611.01	Chr7	79975706	79976176	Dirigent protein
MsG0780039681.01	Chr7	67491913	67492257	Proteinase inhibitor I12, Bowman-Birk
MsG0780036623.01	Chr7	10818601	10821420	Protein kinase domain
MsG0780041353.01	Chr7	89897262	89900642	DnaJ domain
MsG0780041505.01	Chr7	91797963	91801138	Phloem protein 2-like
MsG0780039574.01	Chr7	66052102	66063194	NAD-dependent epimerase/dehydratase
MsG0780036221.01	Chr7	4842101	4843449	Phosphatase PHOSPHO-type
MsG0780040942.01	Chr7	84578247	84581524	Aromatic amino acid lyase
MsG0780038833.01	Chr7	53745378	53756789	Protein kinase domain
MsG0780041768.01	Chr7	94964083	94964583	AP2/ERF domain
MsG0780041504.01	Chr7	91790432	91790827	Phloem protein 2-like
MsG0780036557.01	Chr7	9760448	9761920	Transferase
MsG0780036949.01	Chr7	17019232	17026479	Leucine-rich repeat domain superfamily
MsG0780041355.01	Chr7	89934213	89934680	Protein of unknown function DUF4228, plant
MsG0780040693.01	Chr7	81276005	81282475	Tryptophan synthase, alpha chain
MsG0780036356.01	Chr7	6889849	6906594	Terpene synthase, N-terminal domain
MsG0780040158.01	Chr7	73820517	73822401	Signal recognition particle, SRP54 subunit, GTPase domain
MsG0780041478.01	Chr7	91410385	91414209	NAD-dependent epimerase/dehydratase
MsG0780036846.01	Chr7	14946237	14968800	Protein kinase domain
MsG0780039628.01	Chr7	66920250	66924141	UAA transporter
MsG0780039366.01	Chr7	62821769	62833121	D-alanine--D-alanine ligase/VANA/B/C, conserved site
MsG0780039742.01	Chr7	68509189	68522121	Protein kinase domain
MsG0780036549.01	Chr7	9622771	9628956	Peptidase S10, serine carboxypeptidase
MsG0780041030.01	Chr7	85682333	85685817	UDP-glucuronosyl/UDP-glucosyltransferase
MsG0780041047.01	Chr7	85837987	85839768	Protein kinase domain
MsG0780041588.01	Chr7	92776636	92781176	Major facilitator, sugar transporter-like
MsG0780041327.01	Chr7	89655476	89659070	Pectinesterase, catalytic
MsG0780040945.01	Chr7	84627398	84627901	L-Aspartase-like
MsG0780039816.01	Chr7	69373765	69380780	Zinc finger, CCCH-type
MsG0780040121.01	Chr7	73256130	73261223	Glyceraldehyde-3-phosphate dehydrogenase, type I
MsG0780036909.01	Chr7	16080826	16085746	PsbP family
MsG0780040507.01	Chr7	78499369	78502190	NB-ARC
MsG0780041253.01	Chr7	88828065	88829975	Short-chain dehydrogenase/reductase SDR
MsG0780039161.01	Chr7	58900945	58901800	#N/A
MsG0780041309.01	Chr7	89469873	89470355	Protein of unknown function DUF538
MsG0780040567.01	Chr7	79271629	79274864	Rhodanese-like domain
MsG0780039191.01	Chr7	59453193	59458787	Protein kinase domain
MsG0780040414.01	Chr7	77203436	77208150	Six-bladed beta-propeller, TolB-like
MsG0780041580.01	Chr7	92673479	92678965	Glutathione synthase, substrate-binding domain
MsG0780039833.01	Chr7	69562854	69567117	PPM-type phosphatase domain
MsG0780038022.01	Chr7	38460376	38463224	Cyclin P/U
MsG0780039190.01	Chr7	59444972	59446219	Glycosyltransferase, DXD sugar-binding motif
MsG0780039226.01	Chr7	60162859	60163500	Yippee/Mis18/Cereblon
MsG0780039186.01	Chr7	59335794	59339993	Phospholipid/glycerol acyltransferase
MsG0780036456.01	Chr7	8377787	8379344	NTF2-like domain superfamily
MsG0780039860.01	Chr7	69818156	69819587	HAD superfamily
MsG0780039354.01	Chr7	62569242	62577159	#N/A
MsG0780040005.01	Chr7	71843328	71846047	PLC-like phosphodiesterase, TIM beta/alpha-barrel domain superfamily
MsG0780038571.01	Chr7	48985038	48987928	#N/A
MsG0780040159.01	Chr7	73824786	73826755	Galactose mutarotase-like domain superfamily
MsG0780037676.01	Chr7	30806074	30815019	Terpene synthase, conserved site
MsG0780036291.01	Chr7	6072548	6073156	EF-hand domain
MsG0780040018.01	Chr7	72102905	72107764	Nucleoside phosphatase GDA1/CD39
MsG0780041480.01	Chr7	91421120	91422573	PsbP family
MsG0780038030.01	Chr7	38650885	38658723	Myc-type, basic helix-loop-helix domain
MsG0780039675.01	Chr7	67424286	67430798	PPC domain
MsG0780036218.01	Chr7	4819203	4822209	Protein kinase domain
MsG0780039859.01	Chr7	69815199	69817787	2-phosphoglycolate phosphatase, eukaryotic
MsG0780037351.01	Chr7	24108752	24112879	PLC-like phosphodiesterase, TIM beta/alpha-barrel domain superfamily
MsG0780036620.01	Chr7	10757005	10761051	Protein kinase domain
MsG0780036792.01	Chr7	13921221	13924747	Nuclear transport factor 2
MsG0780036624.01	Chr7	10828745	10831243	Protein kinase domain
MsG0780036307.01	Chr7	6214184	6216673	SANT/Myb domain
MsG0780039544.01	Chr7	65618565	65619653	Zinc finger, CCHC-type
MsG0780036370.01	Chr7	7169057	7173200	O-methyltransferase, family 2
MsG0780036260.01	Chr7	5495558	5496769	Glycoside hydrolase, family 19, catalytic
MsG0780040516.01	Chr7	78617850	78621930	Protein kinase domain
MsG0780040417.01	Chr7	77240791	77246110	Six-bladed beta-propeller, TolB-like
MsG0780037698.01	Chr7	31440208	31446736	YrdC-like domain
MsG0780036556.01	Chr7	9747734	9749181	Transferase
MsG0780041289.01	Chr7	89222134	89226235	Tetratricopeptide-like helical domain superfamily
MsG0780040335.01	Chr7	76070531	76071280	VQ
MsG0780039634.01	Chr7	67022379	67024377	Major facilitator superfamily
MsG0780035995.01	Chr7	1070175	1072329	Phosphatidylethanolamine-binding protein
MsG0780038047.01	Chr7	39033540	39035351	Plastid lipid-associated protein/fibrillin conserved domain
MsG0780040079.01	Chr7	72809934	72816351	Serine-threonine/tyrosine-protein kinase, catalytic domain
MsG0780041778.01	Chr7	95055885	95056577	ATPase, OSCP/delta subunit
MsG0780036127.01	Chr7	3142859	3147994	Protein kinase domain
MsG0780036586.01	Chr7	10135006	10135683	Transferase
MsG0780038825.01	Chr7	53637657	53647408	Protein kinase domain
MsG0780039188.01	Chr7	59418619	59425240	Amino acid transporter, transmembrane domain
MsG0780041606.01	Chr7	92970473	92972894	#N/A
MsG0780036182.01	Chr7	4366319	4369066	Leucine-rich repeat
MsG0780038496.01	Chr7	47684216	47684746	#N/A
MsG0780036699.01	Chr7	12097337	12097975	Leucine-rich repeat
MsG0780039388.01	Chr7	63273062	63274447	Protein kinase domain
MsG0780038671.01	Chr7	51005156	51008201	Macrophage migration inhibitory factor
MsG0780037808.01	Chr7	33551791	33553167	Transferase
MsG0780041783.01	Chr7	95104686	95107741	Protein of unknown function DUF4079
MsG0780041302.01	Chr7	89392620	89392940	Pectinesterase inhibitor domain
MsG0780039081.01	Chr7	57610369	57621052	Leucine-rich repeat
MsG0780036297.01	Chr7	6084446	6086786	Expansin
MsG0780036361.01	Chr7	7030130	7036800	WRKY domain
MsG0780041383.01	Chr7	90322449	90329031	AMP-dependent synthetase/ligase
MsG0780039228.01	Chr7	60228545	60232309	High mobility group box domain
MsG0780040154.01	Chr7	73780051	73786847	HNH nuclease
MsG0780036899.01	Chr7	15931327	15932286	Leucine-rich repeat
MsG0780040530.01	Chr7	78827378	78835650	Tetrapeptide transporter, OPT1/isp4
MsG0780038636.01	Chr7	50242865	50243200	#N/A
MsG0780041642.01	Chr7	93361318	93370986	Aldo/keto reductase
MsG0780041740.01	Chr7	94614518	94615957	UDP-glucuronosyl/UDP-glucosyltransferase
MsG0780037363.01	Chr7	24277880	24279558	Methyltransferase type 11
MsG0780040128.01	Chr7	73388480	73394656	Transferase
MsG0780039811.01	Chr7	69318091	69326587	Membrane transport protein
MsG0780038826.01	Chr7	53660534	53671298	Protein kinase domain
MsG0780040285.01	Chr7	75455369	75460670	Multi antimicrobial extrusion protein
MsG0780040108.01	Chr7	73139529	73148265	DNA helicase
MsG0780036880.01	Chr7	15600579	15604212	ACT domain
MsG0780037961.01	Chr7	37100136	37100702	Pectinesterase inhibitor domain
MsG0780041187.01	Chr7	87837748	87838026	#N/A
MsG0780041361.01	Chr7	90054388	90054771	Domain of unknown function CP12
MsG0780041476.01	Chr7	91382407	91386639	GDSL lipase/esterase
MsG0780040412.01	Chr7	77144591	77148026	Strictosidine synthase, conserved region
MsG0780038655.01	Chr7	50565171	50570973	TRAF-like
MsG0780036513.01	Chr7	9103934	9113362	UDP-glucuronosyl/UDP-glucosyltransferase
MsG0780036310.01	Chr7	6247065	6252664	Cys/Met metabolism, pyridoxal phosphate-dependent enzyme
MsG0780039771.01	Chr7	68933539	68937837	Alpha/beta hydrolase fold-1
MsG0780040553.01	Chr7	79134153	79135986	Myc-type, basic helix-loop-helix domain
MsG0780041537.01	Chr7	92144871	92150482	EF-hand domain pair
MsG0780036113.01	Chr7	2819419	2822593	Protein kinase domain
MsG0780036706.01	Chr7	12216031	12219171	Proteasome, subunit alpha/beta
MsG0780037123.01	Chr7	20196283	20197211	SBP domain
MsG0780036509.01	Chr7	9038318	9042498	UDP-glucuronosyl/UDP-glucosyltransferase
MsG0780040141.01	Chr7	73577509	73581390	Nucleoside phosphatase GDA1/CD39
MsG0780037679.01	Chr7	30851914	30858761	Terpene synthase, conserved site
MsG0780040413.01	Chr7	77152078	77157370	Six-bladed beta-propeller, TolB-like
MsG0780040294.01	Chr7	75574306	75576675	Serine hydrolase FSH
MsG0780041620.01	Chr7	93162302	93162853	Rubredoxin, iron-binding site
MsG0780041613.01	Chr7	93025722	93027251	Alpha/beta hydrolase fold-1
MsG0780040838.01	Chr7	83219453	83223659	Myc-type, basic helix-loop-helix domain
MsG0780041433.01	Chr7	90816306	90822049	Pectinacetylesterase/NOTUM
MsG0780040853.01	Chr7	83395424	83398185	Cation/H+ exchanger
MsG0780041738.01	Chr7	94575416	94583413	GH3 family
MsG0780036874.01	Chr7	15471345	15472382	Zinc finger, CCHC-type
MsG0780041482.01	Chr7	91445266	91445784	Protein of unknown function DUF538
MsG0780039731.01	Chr7	68219523	68221184	Pentatricopeptide repeat
MsG0780036642.01	Chr7	11217942	11221738	Cytochrome P450
MsG0780038956.01	Chr7	55841301	55843460	Sphingomyelin synthase-like domain
MsG0780039286.01	Chr7	61365669	61370325	Protein kinase domain
MsG0780039470.01	Chr7	64586806	64591173	Protein kinase domain
MsG0780037688.01	Chr7	31015911	31019440	F-box domain
MsG0780041640.01	Chr7	93351067	93353978	Transferase
MsG0780038391.01	Chr7	45657945	45668200	Pentatricopeptide repeat
MsG0780041729.01	Chr7	94494102	94495892	Ubiquitin-conjugating enzyme E2
MsG0780036105.01	Chr7	2663941	2667063	Protein kinase domain
MsG0780040980.01	Chr7	85133637	85144902	MoaB/Mog domain
MsG0780040701.01	Chr7	81361018	81364058	#N/A
MsG0780040167.01	Chr7	73889509	73894010	DnaJ domain
MsG0780036981.01	Chr7	17484031	17484312	EF-hand domain pair
MsG0780036561.01	Chr7	9834669	9836123	Transferase
MsG0780039372.01	Chr7	62939636	62952340	LURP-one-related
MsG0780036235.01	Chr7	4995477	4996775	Glutaredoxin
MsG0780036024.01	Chr7	1462391	1468729	Tetratricopeptide-like helical domain superfamily
MsG0780039676.01	Chr7	67441598	67448288	Serine-threonine/tyrosine-protein kinase, catalytic domain
MsG0780038816.01	Chr7	53485860	53489942	Oxoglutarate/iron-dependent dioxygenase
MsG0780036116.01	Chr7	2869907	2872561	Protein kinase domain
MsG0780041526.01	Chr7	92035973	92040527	Domain of unknown function DUF5009
MsG0780037341.01	Chr7	23925548	23928036	CCT domain
MsG0780039364.01	Chr7	62800900	62801346	Wound-induced protein Wun1-like
MsG0780040155.01	Chr7	73786853	73787667	#N/A
MsG0780041618.01	Chr7	93137650	93141017	Transferase
MsG0780036068.01	Chr7	2059309	2060204	Ribulose bisphosphate carboxylase small chain, domain
MsG0780040278.01	Chr7	75362896	75364500	SANT/Myb domain
[truncated: 446 more rows]
