# Supplementary material for: Genome-Wide Association Analysis Coupled With Transcriptome Analysis Reveals Candidate Genes Related to Salt Stress in Alfalfa (Medicago sativa L.)
Source: Front Plant Sci. 2022 Feb 3;12:826584. doi: 10.3389/fpls.2021.826584 (PMC8850473; doi:10.3389/fpls.2021.826584)
Supplement: Supplementary Table 5 — Upregulated DEGs in roots under salt stress. [file Table_5.XLSX]

## Sheet: Sheet1
Gene ID	Chr	Pos_S	Pos_E	Annotation
MsG0180005611.01	Chr1	93961932	93963092	Protein kinase domain
MsG0180005555.01	Chr1	93231351	93236084	Chlorophyll A-B binding protein
MsG0180003438.01	Chr1	62293834	62295335	Transcription factor, GTP-binding domain
MsG0180000225.01	Chr1	3122115	3128070	Peptidase S10, serine carboxypeptidase
MsG0180000214.01	Chr1	2947110	2948576	Domain of unknown function DUF223
MsG0180006060.01	Chr1	99525251	99533777	Palmitoyltransferase, DHHC domain
MsG0180005964.01	Chr1	98199855	98202293	CCT domain
MsG0180002050.01	Chr1	31678119	31684754	C2 domain
MsG0180002886.01	Chr1	52050375	52051008	Pectinesterase, catalytic
MsG0180004090.01	Chr1	73175781	73180964	Sieve element occlusion, N-terminal
MsG0180004687.01	Chr1	81234314	81236952	Serine-threonine/tyrosine-protein kinase, catalytic domain
MsG0180004115.01	Chr1	73573912	73575276	#N/A
MsG0180001567.01	Chr1	23356409	23366869	DNA helicase Pif1-like
MsG0180004792.01	Chr1	82783672	82784067	Domain of unknown function CP12
MsG0180000044.01	Chr1	723031	728584	ABC transporter-like
MsG0180006217.01	Chr1	101508732	101512350	Heat shock protein DnaJ, cysteine-rich domain superfamily
MsG0180003435.01	Chr1	62271699	62272760	Late embryogenesis abundant protein LEA
MsG0180001270.01	Chr1	18564571	18564957	PetM of cytochrome b6/f complex subunit 7
MsG0180005031.01	Chr1	85959191	85963009	Nucleotide-diphospho-sugar transferases
MsG0180001552.01	Chr1	23152844	23155425	Transcription factor, MADS-box
MsG0180003989.01	Chr1	71417891	71426293	Myc-type, basic helix-loop-helix domain
MsG0180003758.01	Chr1	67734636	67737297	Protein LOW PSII ACCUMULATION 1-like
MsG0180003442.01	Chr1	62371891	62376072	#N/A
MsG0180004023.01	Chr1	72003076	72009123	Aconitase/3-isopropylmalate dehydratase large subunit, alpha/beta/alpha domain
MsG0180003757.01	Chr1	67732171	67733539	Photosystem I PsaE, reaction centre subunit IV
MsG0180000562.01	Chr1	7906140	7916374	SNF2-related, N-terminal domain
MsG0180001447.01	Chr1	21330063	21333082	O-methyltransferase, family 2
MsG0180005586.01	Chr1	93642727	93647189	Homocysteine-binding domain
MsG0180004744.01	Chr1	82038118	82042706	Cytochrome P450
MsG0180004091.01	Chr1	73186648	73187704	Legume lectin domain
MsG0180000980.01	Chr1	14042475	14046458	PPM-type phosphatase, divalent cation binding
MsG0180001258.01	Chr1	18406151	18410070	Oxoglutarate/iron-dependent dioxygenase
MsG0180004876.01	Chr1	83895106	83898304	GH3 family
MsG0180001548.01	Chr1	23105644	23109133	DnaJ domain
MsG0180001048.01	Chr1	15197183	15199745	Leucine-rich repeat
MsG0180006125.01	Chr1	100399207	100406639	Aluminum-activated malate transporter
MsG0180003869.01	Chr1	69523176	69523340	Proteinase inhibitor I13, potato inhibitor I
MsG0180001457.01	Chr1	21615206	21637140	NB-ARC
MsG0180003329.01	Chr1	60734282	60736623	#N/A
MsG0180005752.01	Chr1	95686440	95687180	Quinoprotein amine dehydrogenase, beta chain-like
MsG0180003462.01	Chr1	62641407	62642767	Thaumatin
MsG0180005450.01	Chr1	91989108	91993000	#N/A
MsG0180004623.01	Chr1	80457489	80464194	Dormancy/auxin associated protein
MsG0180004111.01	Chr1	73520325	73520877	Proteinase inhibitor I13, potato inhibitor I
MsG0180000226.01	Chr1	3130244	3132019	Peptidase S10, serine carboxypeptidase
MsG0180001158.01	Chr1	16674491	16674787	#N/A
MsG0180004244.01	Chr1	75492036	75492659	Cys/Met metabolism, pyridoxal phosphate-dependent enzyme
MsG0180001802.01	Chr1	27227369	27227677	#N/A
MsG0180004369.01	Chr1	77056740	77062547	Cys/Met metabolism, pyridoxal phosphate-dependent enzyme
MsG0180003129.01	Chr1	57043504	57045872	Universal stress protein A
MsG0180001801.01	Chr1	27204805	27205113	#N/A
MsG0180002842.01	Chr1	47001010	47030701	#N/A
MsG0180004895.01	Chr1	84133789	84134097	Glutaredoxin
MsG0180004019.01	Chr1	71928435	71938055	SANT/Myb domain
MsG0180004987.01	Chr1	85262197	85269818	Lactate/malate dehydrogenase, N-terminal
MsG0180001453.01	Chr1	21444905	21457575	O-methyltransferase, family 2
MsG0180004532.01	Chr1	79242802	79244637	#N/A
MsG0180003603.01	Chr1	65044791	65046685	Plant peroxidase
MsG0180001598.01	Chr1	23914752	23916023	#N/A
MsG0180002911.01	Chr1	52844679	52850568	Myc-type, basic helix-loop-helix domain
MsG0180005270.01	Chr1	89408755	89409123	#N/A
MsG0180000482.01	Chr1	6686677	6687126	Protein of unknown function DUF1677, plant
MsG0180001522.01	Chr1	22626180	22628242	Seed maturation protein
MsG0180004878.01	Chr1	83905012	83905245	#N/A
MsG0180005795.01	Chr1	96217710	96220646	Aminoglycoside phosphotransferase
MsG0180004483.01	Chr1	78690577	78716244	Barwin domain
MsG0180000688.01	Chr1	9748203	9757141	#N/A
MsG0180001277.01	Chr1	18681907	18683219	DC1
MsG0180002008.01	Chr1	31000533	31003410	Protein kinase domain
MsG0180001803.01	Chr1	27237821	27238093	#N/A
MsG0180000478.01	Chr1	6632496	6633338	#N/A
MsG0180000663.01	Chr1	9408655	9417907	Zinc finger, CHY-type
MsG0180003686.01	Chr1	66601711	66613958	Zinc finger, RING-type
MsG0180000694.01	Chr1	9842619	9846548	Zinc finger, CTCHY-type superfamily
MsG0180003346.01	Chr1	60938875	60955567	#N/A
MsG0180005666.01	Chr1	94711415	94713339	Thiazole biosynthetic enzyme Thi4 family
MsG0180005685.01	Chr1	94900568	94904605	Protein kinase domain
MsG0180000321.01	Chr1	4424263	4425742	Alpha/Beta hydrolase fold
MsG0180000812.01	Chr1	11519926	11539528	Histidine kinase/HSP90-like ATPase superfamily
MsG0180005118.01	Chr1	87277126	87281668	ABC transporter-like
MsG0180004354.01	Chr1	76816548	76817300	Late embryogenesis abundant protein, LEA-14
MsG0180004770.01	Chr1	82507219	82508351	SANT/Myb domain
MsG0180000340.01	Chr1	4656238	4657294	Phytosulfokine
MsG0180005516.01	Chr1	92754662	92766568	Alpha-D-phosphohexomutase superfamily
MsG0180003601.01	Chr1	65026421	65033431	Ubiquitin domain
MsG0180004714.01	Chr1	81764147	81768835	Helicase, C-terminal
MsG0180000284.01	Chr1	3830734	3831261	AP2/ERF domain
MsG0180004260.01	Chr1	75690873	75694882	Cryptochrome/DNA photolyase class 1
MsG0180000452.01	Chr1	6247819	6249787	#N/A
MsG0180001164.01	Chr1	16735471	16738919	Ankyrin repeat-containing domain
MsG0180003632.01	Chr1	65476393	65494320	Glutathione S-transferase, N-terminal
MsG0180005449.01	Chr1	91983681	91988025	#N/A
MsG0180005542.01	Chr1	93058073	93058819	Protein of unknown function DUF688
MsG0180005255.01	Chr1	89235209	89235928	Translation elongation factor EFTu/EF1A, C-terminal
MsG0180005256.01	Chr1	89236144	89236644	Transcription factor, GTP-binding domain
MsG0180004584.01	Chr1	79943902	79954523	Lipoxygenase, C-terminal
MsG0180000138.01	Chr1	1943375	1945374	#N/A
MsG0180003950.01	Chr1	70812519	70818804	Biotin/lipoyl attachment
MsG0180002207.01	Chr1	34886451	34894250	RNA-dependent RNA polymerase, eukaryotic-type
MsG0180003483.01	Chr1	63099169	63101425	Alpha carbonic anhydrase
MsG0180005784.01	Chr1	96119699	96121432	Protein of unknown function DUF760
MsG0180003253.01	Chr1	59154785	59160668	Homeobox domain
MsG0180003990.01	Chr1	71445831	71446928	F-box-like domain superfamily
MsG0180004166.01	Chr1	74311950	74313263	Protein kinase domain
MsG0180003482.01	Chr1	63095006	63095777	Alpha carbonic anhydrase
MsG0180001094.01	Chr1	15866932	15872691	EamA domain
MsG0180001079.01	Chr1	15699787	15707415	GDSL lipase/esterase
MsG0180005783.01	Chr1	96117067	96119251	Protein of unknown function DUF760
MsG0180005350.01	Chr1	90653363	90665170	Inositol polyphosphate-related phosphatase
MsG0180004377.01	Chr1	77199966	77209108	Peptidase S59, nucleoporin
MsG0180005253.01	Chr1	89215012	89218682	Transcription factor, GTP-binding domain
MsG0180004376.01	Chr1	77183951	77189771	Glycosyl transferase, family 1
MsG0180003620.01	Chr1	65309747	65315242	Protein kinase domain
MsG0180000502.01	Chr1	7017977	7019484	B-box-type zinc finger
MsG0180003898.01	Chr1	69812582	69815305	WRKY domain
MsG0180000751.01	Chr1	10664964	10674626	GHMP kinase N-terminal domain
MsG0180001152.01	Chr1	16619892	16623919	Oxoglutarate/iron-dependent dioxygenase
MsG0180006144.01	Chr1	100681352	100684467	Homeobox domain
MsG0180005813.01	Chr1	96519171	96522011	Alcohol dehydrogenase, zinc-type, conserved site
MsG0280008349.01	Chr2	29798209	29801649	Glycoside hydrolase family 18, catalytic domain
MsG0280008352.01	Chr2	29889125	29891701	Glycoside hydrolase family 18, catalytic domain
MsG0280007069.01	Chr2	10143474	10143782	Glutaredoxin
MsG0280008111.01	Chr2	25589962	25590459	Zinc finger, RING-type
MsG0280006694.01	Chr2	5075659	5077482	Tyrosinase copper-binding domain
MsG0280006984.01	Chr2	8987875	8997773	Ubiquitin-conjugating enzyme E2
MsG0280011301.01	Chr2	82161090	82163075	Photosystem I PsaH, reaction centre subunit VI
MsG0280011276.01	Chr2	81859604	81863722	2Fe-2S ferredoxin-type iron-sulfur binding domain
MsG0280010896.01	Chr2	76492089	76496381	D-galactoside/L-rhamnose binding SUEL lectin domain
MsG0280008388.01	Chr2	30547511	30548143	Germin
MsG0280007928.01	Chr2	23113784	23115607	#N/A
MsG0280010281.01	Chr2	67183109	67184996	Chlorophyll A-B binding protein
MsG0280007214.01	Chr2	12027988	12029260	Sugar phosphate transporter domain
MsG0280010128.01	Chr2	65078470	65081265	Leucine-rich repeat
MsG0280006336.01	Chr2	604501	604962	2Fe-2S ferredoxin-type iron-sulfur binding domain
MsG0280006550.01	Chr2	3359484	3359972	Cysteine-rich secretory protein, allergen V5/Tpx-1-related
MsG0280009636.01	Chr2	55685200	55688627	Oxoglutarate/iron-dependent dioxygenase
MsG0280008959.01	Chr2	42311580	42314012	Domain of unknown function DUF223
MsG0280010312.01	Chr2	67796618	67810145	Domain of unknown function DUF223
MsG0280010835.01	Chr2	75580427	75585269	Frigida-like
MsG0280007365.01	Chr2	14567308	14567715	Stigma-specific protein Stig1
MsG0280007212.01	Chr2	12007608	12009602	Triose phosphate/phosphoenolpyruvate translocator
MsG0280011026.01	Chr2	78570298	78572998	Mitochondrial inner membrane translocase subunit Tim17/Tim22/Tim23/peroxisomal protein PMP24
MsG0280007277.01	Chr2	12975062	12975466	Stigma-specific protein Stig1
MsG0280010895.01	Chr2	76490389	76492015	Glycoside hydrolase, family 35
MsG0280010228.01	Chr2	66405016	66414922	Knottin, scorpion toxin-like
MsG0280008588.01	Chr2	34363133	34369219	Pectinesterase, catalytic
MsG0280007865.01	Chr2	21977437	21977679	#N/A
MsG0280007233.01	Chr2	12344041	12345060	SANT/Myb domain
MsG0280007215.01	Chr2	12041333	12041933	Sugar phosphate transporter domain
MsG0280008072.01	Chr2	25103180	25106203	Cytochrome P450
MsG0280008717.01	Chr2	37162800	37174014	Sugar/inositol transporter
MsG0280006452.01	Chr2	2132335	2133668	Chlorophyll A-B binding protein
MsG0280007868.01	Chr2	22042556	22043593	Glycoside hydrolase family 17
MsG0280007414.01	Chr2	15069376	15069582	ELK domain
MsG0280010202.01	Chr2	66147642	66152643	Sugar phosphate transporter domain
MsG0280007685.01	Chr2	19169587	19172340	Plant peroxidase
MsG0280007953.01	Chr2	23643080	23645021	Multi antimicrobial extrusion protein
MsG0280007912.01	Chr2	22822348	22823495	Bet v I/Major latex protein
MsG0280011403.01	Chr2	83509221	83511955	Tetratricopeptide-like helical domain superfamily
MsG0280007497.01	Chr2	16285764	16286087	#N/A
MsG0280007124.01	Chr2	10959458	10960579	F-box domain
MsG0280008098.01	Chr2	25454846	25458439	Molybdenum cofactor sulfurase, C-terminal
MsG0280006778.01	Chr2	6081115	6082988	NB-ARC
MsG0280010204.01	Chr2	66164366	66164800	#N/A
MsG0280008480.01	Chr2	32773233	32778068	Phytocyanin domain
MsG0280007396.01	Chr2	14902861	14903268	Stigma-specific protein Stig1
MsG0280010768.01	Chr2	74840293	74847070	#N/A
MsG0280006665.01	Chr2	4667783	4670672	S1/P1 nuclease
MsG0280009953.01	Chr2	61652710	61681147	Protein kinase domain
MsG0280010926.01	Chr2	77051438	77055888	Cytokinin riboside 5'-monophosphate phosphoribohydrolase LOG
MsG0280007944.01	Chr2	23385356	23385625	#N/A
MsG0280007915.01	Chr2	22856694	22858271	Bet v I/Major latex protein
MsG0280009899.01	Chr2	60375295	60375843	Proteinase inhibitor I3, Kunitz legume
MsG0280006923.01	Chr2	8015514	8015690	#N/A
MsG0280011248.01	Chr2	81442163	81453354	GDSL lipase/esterase
MsG0280009816.01	Chr2	58661083	58667254	NB-ARC
MsG0280007201.01	Chr2	11859977	11865680	Aspartic peptidase domain superfamily
MsG0280007916.01	Chr2	22878041	22878971	Bet v I/Major latex protein
MsG0280010974.01	Chr2	77781907	77787971	PAS domain
MsG0280006731.01	Chr2	5474360	5476877	Protein of unknown function PDDEXK-like
MsG0280010945.01	Chr2	77439249	77449855	ABC transporter-like
MsG0280009804.01	Chr2	58382075	58384545	Oxoglutarate/iron-dependent dioxygenase
MsG0280011290.01	Chr2	82037719	82041124	Proton-dependent oligopeptide transporter family
MsG0280010551.01	Chr2	71361863	71367492	Frigida-like
MsG0280010244.01	Chr2	66606726	66609847	Domain of unknown function DUF3700
MsG0280006748.01	Chr2	5785888	5787235	Dormancy/auxin associated protein
MsG0280010252.01	Chr2	66797296	66799666	NAC domain
MsG0280007351.01	Chr2	14340434	14341789	SANT/Myb domain
MsG0280009326.01	Chr2	50409688	50413188	Reversibly glycosylated polypeptide
MsG0280011338.01	Chr2	82611348	82612442	Kelch repeat type 1
MsG0280010975.01	Chr2	77790245	77796356	PAS domain
MsG0280006805.01	Chr2	6508478	6509283	Magnesium chelatase ChlI domain
MsG0280007423.01	Chr2	15219065	15219478	Plastid lipid-associated protein/fibrillin conserved domain
MsG0280009550.01	Chr2	54181513	54182310	Transcription factor CBF/NF-Y/archaeal histone domain
MsG0280009416.01	Chr2	51637652	51637993	Plant lipid transfer protein/Par allergen
MsG0280011330.01	Chr2	82499039	82499884	Ovate protein family, C-terminal
MsG0280006411.01	Chr2	1586225	1587213	#N/A
MsG0280009858.01	Chr2	59471603	59475346	Cytochrome P450
MsG0280010389.01	Chr2	68940425	68941778	SUI1 domain superfamily
MsG0280008287.01	Chr2	28706668	28707189	Leucine-rich repeat
MsG0280010301.01	Chr2	67607764	67615431	BURP domain
MsG0280010274.01	Chr2	67100321	67110176	Protein RETICULATA-related
MsG0280010303.01	Chr2	67638748	67640571	BURP domain
MsG0280006349.01	Chr2	745778	762564	Cyclic nucleotide-binding domain
MsG0280006291.01	Chr2	14519	16915	Proton-dependent oligopeptide transporter family
MsG0280011335.01	Chr2	82548106	82556884	STAS domain
MsG0280007610.01	Chr2	18031739	18033415	#N/A
MsG0280011140.01	Chr2	80065534	80069397	Nuclear transcription factor Y subunit A
MsG0280006544.01	Chr2	3285799	3291019	#N/A
MsG0280007227.01	Chr2	12190936	12195573	RNA recognition motif domain
MsG0280008139.01	Chr2	25943166	25947983	Peptidase M41
MsG0280006524.01	Chr2	3102464	3103849	PB1 domain
MsG0280009859.01	Chr2	59482251	59485931	Cytochrome P450
MsG0280006302.01	Chr2	237446	241502	K Homology domain
MsG0280008417.01	Chr2	31415776	31421583	Aldehyde dehydrogenase domain
MsG0380017815.01	Chr3	100919406	100921378	Proton-dependent oligopeptide transporter family
MsG0380016492.01	Chr3	84244302	84248862	RNA polymerase sigma-70
MsG0380011896.01	Chr3	7607277	7607645	Photosystem I PsaG/PsaK protein
MsG0380017402.01	Chr3	95856480	95856872	Bifunctional inhibitor/plant lipid transfer protein/seed storage helical domain
MsG0380013290.01	Chr3	34460029	34463281	Porin domain superfamily
MsG0380011693.01	Chr3	3582941	3583666	Major intrinsic protein
MsG0380016794.01	Chr3	87989318	87990446	F-box domain
MsG0380017298.01	Chr3	94623517	94625479	HSP20-like chaperone
MsG0380013114.01	Chr3	30683951	30686455	Chlorophyll A-B binding protein
MsG0380016354.01	Chr3	82391433	82397744	#N/A
MsG0380016074.01	Chr3	78753094	78755217	Rho protein GDP-dissociation inhibitor
MsG0380015439.01	Chr3	70224615	70231069	Fructose-1,6-bisphosphatase class 1
MsG0380015559.01	Chr3	71847163	71850280	EamA domain
MsG0380017748.01	Chr3	100287714	100289378	Cytochrome P450
MsG0380015885.01	Chr3	76282497	76290621	UDP-glucuronosyl/UDP-glucosyltransferase
MsG0380016987.01	Chr3	90354517	90357119	Myc-type, basic helix-loop-helix domain
MsG0380017630.01	Chr3	98792500	98794319	Nucleic acid-binding, OB-fold
MsG0380015348.01	Chr3	68866070	68874084	ATPase, AAA-type, core
MsG0380012173.01	Chr3	12156096	12156350	#N/A
MsG0380017986.01	Chr3	102883758	102884168	BURP domain
MsG0380017532.01	Chr3	97605689	97610703	Cryptochrome/DNA photolyase, FAD-binding domain
MsG0380013814.01	Chr3	46045850	46047592	Domain of unknown function DUF4283
MsG0380016241.01	Chr3	80846331	80846921	Photosystem II PsbY
MsG0380017684.01	Chr3	99524817	99527212	Glycoside hydrolase family 18, catalytic domain
MsG0380016908.01	Chr3	89328506	89330038	Protein kinase domain
MsG0380016416.01	Chr3	83147891	83156537	EGF-type aspartate/asparagine hydroxylation site
MsG0380014744.01	Chr3	59243479	59244318	Legume lectin, alpha chain, conserved site
MsG0380016790.01	Chr3	87947001	87949500	Photosystem I reaction centre subunit N, chloroplastic
MsG0380013687.01	Chr3	43572214	43574566	Leucine-rich repeat
MsG0380017976.01	Chr3	102796015	102798212	PsbP family
MsG0380012740.01	Chr3	23798091	23802134	Glycoside hydrolase, family 28
MsG0380012779.01	Chr3	24441633	24441941	#N/A
MsG0380013299.01	Chr3	34660230	34669231	Phosphoesterase
MsG0380017115.01	Chr3	92214373	92215054	Phytocyanin domain
MsG0380016494.01	Chr3	84278876	84283153	SWEET sugar transporter
MsG0380014748.01	Chr3	59274222	59275061	Legume lectin, alpha chain, conserved site
MsG0380017883.01	Chr3	101840107	101846009	Thioredoxin-like fold
MsG0380016154.01	Chr3	79716578	79720948	UDP-glucuronosyl/UDP-glucosyltransferase
MsG0380011870.01	Chr3	6680960	6685929	Nucleic acid-binding, OB-fold
MsG0380015820.01	Chr3	75548500	75554325	Aldehyde dehydrogenase domain
MsG0380016179.01	Chr3	80023246	80023455	Protein of unknown function DUF3339
MsG0380015311.01	Chr3	68277797	68278027	#N/A
MsG0380014982.01	Chr3	63559787	63560125	Plant lipid transfer protein/Par allergen
MsG0380017895.01	Chr3	101959916	101960419	Blue copper domain
MsG0380016456.01	Chr3	83798583	83802806	PsbP family
MsG0380014735.01	Chr3	58985155	58990281	Major facilitator superfamily
MsG0380017683.01	Chr3	99518423	99519406	Glycoside hydrolase family 18, catalytic domain
MsG0380017934.01	Chr3	102341366	102350031	Alpha-amylase/branching enzyme, C-terminal all beta
MsG0380015173.01	Chr3	66224169	66227359	Casparian strip membrane protein
MsG0380017515.01	Chr3	97289143	97291719	Zinc finger, CHY-type
MsG0380017824.01	Chr3	101033301	101040020	Voltage-dependent anion channel
MsG0380016026.01	Chr3	78108735	78111293	Pyridoxal-phosphate dependent enzyme
MsG0380014934.01	Chr3	62730558	62732167	Plant peroxidase
MsG0380013506.01	Chr3	39656388	39659231	PsbP family
MsG0380014854.01	Chr3	61344853	61355776	NB-ARC
MsG0380015416.01	Chr3	69875772	69881924	Thaumatin
MsG0380017353.01	Chr3	95274817	95277562	Pheophorbide a oxygenase
MsG0380014890.01	Chr3	62100726	62105850	NAD-dependent epimerase/dehydratase
MsG0380017169.01	Chr3	92929697	92936180	Protein kinase domain
MsG0380015701.01	Chr3	73921054	73923917	DNA helicase Pif1-like
MsG0380016975.01	Chr3	90206261	90217285	SWEET sugar transporter
MsG0380016303.01	Chr3	81685996	81686538	C2 domain
MsG0380016546.01	Chr3	84993188	84993878	#N/A
MsG0380011798.01	Chr3	5435927	5441754	Pectinesterase, catalytic
MsG0380017590.01	Chr3	98200473	98204185	BURP domain
MsG0380015414.01	Chr3	69848402	69853056	NAD-binding domain
MsG0380016659.01	Chr3	86249192	86252565	Ribosome hibernation promoting factor/RaiA
MsG0380013404.01	Chr3	36808044	36815588	P-loop containing nucleoside triphosphate hydrolase
MsG0380015373.01	Chr3	69193215	69197220	Nitronate monooxygenase
MsG0380016078.01	Chr3	78817955	78818786	#N/A
MsG0380017133.01	Chr3	92467825	92468070	EF-hand domain
MsG0380016058.01	Chr3	78490616	78512343	#N/A
MsG0380018070.01	Chr3	103988479	103989456	Glycoside hydrolase, family 19, catalytic
MsG0380012960.01	Chr3	27725035	27728766	NB-ARC
MsG0380012939.01	Chr3	27363233	27373805	Rhamnogalacturonate lyase
MsG0380017577.01	Chr3	98034935	98039455	Protein of unknown function DUF599
MsG0380015731.01	Chr3	74353750	74357637	Peptidase C1A, papain C-terminal
MsG0380014517.01	Chr3	55949658	55952216	#N/A
MsG0380016966.01	Chr3	90104543	90106384	Heavy metal-associated domain, HMA
MsG0380015633.01	Chr3	72771574	72772728	Heavy metal-associated domain, HMA
MsG0380017780.01	Chr3	100582053	100583100	#N/A
MsG0380014605.01	Chr3	57130225	57137721	Peptidase S8/S53 domain
MsG0380017767.01	Chr3	100459106	100462931	Protein of unknown function DUF620
MsG0380017483.01	Chr3	96767428	96791445	4Fe-4S ferredoxin, iron-sulphur binding, conserved site
MsG0380015646.01	Chr3	73002045	73007079	WD40/YVTN repeat-like-containing domain superfamily
MsG0380015746.01	Chr3	74525287	74529682	Cytochrome P450
MsG0380016152.01	Chr3	79692483	79699956	Aspartate/glutamate/uridylate kinase
MsG0380016436.01	Chr3	83383201	83386660	Leucine-rich repeat
MsG0380013541.01	Chr3	40253177	40255121	Glutathione S-transferase, N-terminal
MsG0380016581.01	Chr3	85344929	85346585	Helix-turn-helix motif
MsG0380012443.01	Chr3	16655377	16669111	Glycoside hydrolase, family 79
MsG0380017247.01	Chr3	94012098	94021774	Aminotransferase class IV
MsG0380015497.01	Chr3	71003358	71005376	Myc-type, basic helix-loop-helix domain
MsG0380014247.01	Chr3	51846573	51848082	#N/A
MsG0380014434.01	Chr3	54826723	54828805	Cytochrome P450
MsG0380017795.01	Chr3	100734821	100737914	Transferase
MsG0380014677.01	Chr3	58322775	58325803	RNA recognition motif domain
MsG0380014166.01	Chr3	50746898	50755849	SUI1 domain
MsG0380014627.01	Chr3	57459873	57467316	Amino acid transporter, transmembrane domain
MsG0380017076.01	Chr3	91668434	91669342	PPC domain
MsG0380015471.01	Chr3	70649069	70653573	C2 domain
MsG0380014177.01	Chr3	50913110	50913703	Senescence regulator S40
MsG0380013219.01	Chr3	33076653	33077204	Albumin I
MsG0380015632.01	Chr3	72747835	72748899	Kelch repeat type 1
MsG0380016358.01	Chr3	82438354	82439918	NAC domain
MsG0380017157.01	Chr3	92724998	92725483	AP2/ERF domain
MsG0380016148.01	Chr3	79636708	79644794	Selenium-binding protein
MsG0380014264.01	Chr3	52107086	52112471	Protein of unknown function DUF3537
MsG0380013214.01	Chr3	33024020	33024268	Albumin I chain a
MsG0380017550.01	Chr3	97781912	97782112	#N/A
MsG0380014584.01	Chr3	56784685	56789299	#N/A
MsG0380015500.01	Chr3	71078798	71080102	Transferase
MsG0380015174.01	Chr3	66234474	66235517	#N/A
MsG0380012694.01	Chr3	22879339	22888659	F-box domain
MsG0380016951.01	Chr3	89891266	89893067	Zinc finger, MYND-type
MsG0380017707.01	Chr3	99819986	99824416	Carbohydrate kinase, FGGY
MsG0380015362.01	Chr3	69047618	69051534	PPM-type phosphatase, divalent cation binding
MsG0380016741.01	Chr3	87276347	87278155	Xanthine/uracil/vitamin C permease
MsG0380016969.01	Chr3	90123894	90125264	TB2/DP1/HVA22-related protein
MsG0380016130.01	Chr3	79450165	79454917	Sugar/inositol transporter
MsG0380011692.01	Chr3	3562378	3562941	Pectinesterase inhibitor domain
MsG0380017690.01	Chr3	99619588	99622771	Protein kinase domain
MsG0380013212.01	Chr3	32979006	32979254	Albumin I chain a
MsG0380015758.01	Chr3	74709284	74709610	#N/A
MsG0380016843.01	Chr3	88517108	88524789	Dehydrogenase, E1 component
MsG0380017420.01	Chr3	96091730	96095543	Domain of unknown function DUF4050
MsG0380016371.01	Chr3	82597083	82599949	BTB/POZ domain
MsG0380016661.01	Chr3	86279186	86283112	Signal transduction response regulator, receiver domain
MsG0380013239.01	Chr3	33605913	33606161	Albumin I chain a
MsG0380016878.01	Chr3	88922666	88926086	Protein kinase domain
MsG0380012936.01	Chr3	27306998	27312060	RNA recognition motif domain
MsG0380014585.01	Chr3	56791179	56799144	#N/A
MsG0480019284.01	Chr4	17740072	17740458	Plant lipid transfer protein/Par allergen
MsG0480020496.01	Chr4	42441762	42444982	#N/A
MsG0480019803.01	Chr4	27573921	27575446	Domain of unknown function DUF223
MsG0480019802.01	Chr4	27572510	27573905	Nucleic acid-binding, OB-fold
MsG0480019283.01	Chr4	17700486	17700818	Plant lipid transfer protein/Par allergen
MsG0480022048.01	Chr4	67376458	67376676	Photosystem II cytochrome b559, conserved site
MsG0480021787.01	Chr4	64261891	64262322	Glycoside hydrolase family 17
MsG0480021468.01	Chr4	58213086	58218591	Amino acid transporter, transmembrane domain
MsG0480023169.01	Chr4	81710357	81711751	Cytochrome P450 superfamily
MsG0480019341.01	Chr4	18687362	18687736	Plant lipid transfer protein/Par allergen
MsG0480018398.01	Chr4	4360893	4361997	#N/A
MsG0480018769.01	Chr4	9584888	9585840	YbhB/YbcL
MsG0480023344.01	Chr4	84039682	84043410	Myo-inositol-1-phosphate synthase
MsG0480021971.01	Chr4	66596064	66599612	Domain of unknown function DUF223
MsG0480021257.01	Chr4	56013485	56017068	NmrA-like domain
MsG0480019285.01	Chr4	17750068	17750448	Plant lipid transfer protein/Par allergen
MsG0480020076.01	Chr4	33571659	33578979	O-methyltransferase, family 2
MsG0480020259.01	Chr4	37656998	37659802	Glycoside hydrolase, family 14B, plant
MsG0480019340.01	Chr4	18665207	18665575	Plant lipid transfer protein/Par allergen
MsG0480022765.01	Chr4	76471350	76472150	Chlorophyll A-B binding protein
MsG0480020694.01	Chr4	46417800	46419194	Transferase
MsG0480018628.01	Chr4	7756284	7758832	Chlorophyll A-B binding protein
MsG0480022773.01	Chr4	76523191	76526092	Uncharacterised protein family Ycf23
MsG0480020072.01	Chr4	33385373	33390609	O-methyltransferase, family 2
MsG0480023544.01	Chr4	86706845	86708881	#N/A
MsG0480018658.01	Chr4	8137769	8139965	GDSL lipase/esterase
MsG0480022312.01	Chr4	71006247	71010224	O-methyltransferase, family 2
MsG0480019381.01	Chr4	19321957	19328007	Aconitase/3-isopropylmalate dehydratase large subunit, alpha/beta/alpha domain
MsG0480022482.01	Chr4	73108652	73111162	Inositol monophosphatase-like
MsG0480022752.01	Chr4	76299831	76304537	Stress up-regulated Nod 19
MsG0480018921.01	Chr4	11778348	11791746	Aldehyde/histidinol dehydrogenase
MsG0480021259.01	Chr4	56047793	56053179	NmrA-like domain
MsG0480024000.01	Chr4	92223417	92225513	Phosphatidylethanolamine-binding, conserved site
MsG0480022344.01	Chr4	71438452	71438931	Alpha crystallin/Hsp20 domain
MsG0480018991.01	Chr4	12937693	12940538	Aminoacyl-tRNA synthetase, class I, conserved site
MsG0480022835.01	Chr4	77327668	77332634	Cytochrome P450
MsG0480019379.01	Chr4	19261926	19262984	SANT/Myb domain
MsG0480022481.01	Chr4	73107558	73108028	#N/A
MsG0480023761.01	Chr4	89514773	89516509	#N/A
MsG0480022753.01	Chr4	76315977	76323743	Stress up-regulated Nod 19
MsG0480020433.01	Chr4	41244327	41249953	Homeobox domain
MsG0480022417.01	Chr4	72288060	72288997	Protein of unknown function DUF1118
MsG0480021401.01	Chr4	57429759	57434972	WD40 repeat
MsG0480023606.01	Chr4	87569729	87570172	Thaumatin
MsG0480018088.01	Chr4	96152	97783	NmrA-like domain
MsG0480020442.01	Chr4	41408107	41412582	Aluminum-activated malate transporter
MsG0480020115.01	Chr4	34346426	34350250	Amino acid transporter, transmembrane domain
MsG0480023604.01	Chr4	87540345	87545021	UDP-glucose 4-epimerase
MsG0480022623.01	Chr4	74805310	74807593	Isochorismatase-like
MsG0480022433.01	Chr4	72530352	72539582	Heavy metal-associated domain, HMA
MsG0480022813.01	Chr4	76994451	76994966	VQ
MsG0480021781.01	Chr4	64200281	64200724	Glycoside hydrolase family 17
MsG0480021267.01	Chr4	56090084	56094733	Nucleotidyl transferase domain
MsG0480021151.01	Chr4	54398152	54401340	B-box-type zinc finger
MsG0480022702.01	Chr4	75625903	75627846	EamA domain
MsG0480022012.01	Chr4	67023737	67027517	Toll/interleukin-1 receptor homology domain
MsG0480023751.01	Chr4	89385695	89387287	#N/A
MsG0480022246.01	Chr4	70077500	70077760	#N/A
MsG0480020085.01	Chr4	33702801	33705696	Protein of unknown function DUF789
MsG0480023004.01	Chr4	79610375	79611775	UDP-glucuronosyl/UDP-glucosyltransferase
MsG0480020544.01	Chr4	43192059	43195170	Zinc finger C2H2 superfamily
MsG0480020319.01	Chr4	38841521	38845053	Small GTPase superfamily
MsG0480022319.01	Chr4	71079494	71083867	Cellulose synthase
MsG0480018883.01	Chr4	11056592	11062409	Homeobox domain
MsG0480021484.01	Chr4	58464912	58470959	Alpha/beta hydrolase fold-1
MsG0480021403.01	Chr4	57453818	57456286	WD40/YVTN repeat-like-containing domain superfamily
MsG0480020473.01	Chr4	42129227	42131034	Domain of unknown function DUF1279
MsG0480021405.01	Chr4	57519387	57522468	WD40 repeat
MsG0480021499.01	Chr4	58625965	58636840	WD40 repeat
MsG0480022053.01	Chr4	67439123	67440993	Thioredoxin
MsG0480020807.01	Chr4	48663075	48667590	Zinc finger, RING-CH-type
MsG0480018974.01	Chr4	12724776	12730296	Aldo/keto reductase, conserved site
MsG0480023005.01	Chr4	79616391	79617632	UDP-glucuronosyl/UDP-glucosyltransferase
MsG0480023370.01	Chr4	84271201	84273048	Cytochrome P450
MsG0480022088.01	Chr4	68050012	68053178	SET domain
MsG0480020814.01	Chr4	48772915	48773208	Glutathione S-transferase, N-terminal
MsG0480023877.01	Chr4	90759726	90768534	Aluminum-activated malate transporter
MsG0480023046.01	Chr4	80140107	80147282	Kelch repeat type 1
MsG0480023193.01	Chr4	82064106	82065436	Phytocyanin domain
MsG0480021102.01	Chr4	53481983	53487526	JmjC domain
MsG0480021327.01	Chr4	56743208	56746646	Fructose-bisphosphate aldolase, class-I
MsG0480020883.01	Chr4	50058632	50063214	Protein kinase domain
MsG0480020938.01	Chr4	50789815	50795360	Membrane insertase YidC/ALB3/OXA1/COX18
MsG0480023950.01	Chr4	91600466	91604934	Glycosyl transferase, family 20
MsG0480023728.01	Chr4	89067814	89071006	NAD-binding domain superfamily
MsG0480021554.01	Chr4	59558499	59562220	Cytochrome P450
MsG0480021094.01	Chr4	53358694	53362722	Myc-type, basic helix-loop-helix domain
MsG0480023109.01	Chr4	81071601	81073292	Glutathione S-transferase, N-terminal
MsG0480023855.01	Chr4	90516497	90516757	#N/A
MsG0480023832.01	Chr4	90299898	90301590	AUX/IAA domain
MsG0480018690.01	Chr4	8627113	8638420	Adenosine/AMP deaminase domain
MsG0480021467.01	Chr4	58211052	58212938	Senescence/spartin-associated
MsG0480018648.01	Chr4	8020258	8032222	Tetratricopeptide-like helical domain superfamily
MsG0480023151.01	Chr4	81486488	81490578	Cold-regulated 413 protein
MsG0480022861.01	Chr4	77665673	77669585	Proton-dependent oligopeptide transporter family
MsG0480022248.01	Chr4	70085769	70086137	#N/A
MsG0480022637.01	Chr4	74935534	74940875	Oxoglutarate/iron-dependent dioxygenase
MsG0480023107.01	Chr4	81045041	81049568	Glutathione S-transferase, N-terminal
MsG0480022205.01	Chr4	69672491	69689148	#N/A
MsG0480018573.01	Chr4	6808499	6811751	Ferritin/DPS protein domain
MsG0480018227.01	Chr4	1890484	1894251	#N/A
MsG0480023975.01	Chr4	91876690	91882711	Signal transduction response regulator, receiver domain
MsG0480023994.01	Chr4	92113171	92128724	Transcription factor, GTP-binding domain
MsG0480022175.01	Chr4	69291592	69295850	Peptidase S1, PA clan
MsG0480018995.01	Chr4	12992503	13000894	Metallothionein, family 15, plant
MsG0480023945.01	Chr4	91556730	91559800	PAS domain
MsG0580029032.01	Chr5	90670370	90675548	ATPase, AAA-type, core
MsG0580024952.01	Chr5	12043028	12047244	Transmembrane protein TauE-like
MsG0580028407.01	Chr5	80145656	80152040	Sodium/calcium exchanger membrane region
MsG0580024895.01	Chr5	11377654	11380761	Cytochrome P450
MsG0580026120.01	Chr5	31032526	31034676	Heat shock protein 70 family
MsG0580028760.01	Chr5	85943014	85943979	AMP-dependent synthetase/ligase
MsG0580026845.01	Chr5	46317402	46320611	Zinc finger, FYVE/PHD-type
MsG0580027189.01	Chr5	55807380	55815088	Chaperonin Cpn60
MsG0580026917.01	Chr5	48085675	48087183	Domain of unknown function DUF4283
MsG0580030197.01	Chr5	108094163	108094816	Chlorophyll A-B binding protein
MsG0580029325.01	Chr5	95286929	95287571	Glycine rich protein
MsG0580024128.01	Chr5	1195275	1195907	Photosystem I PsaD
MsG0580030097.01	Chr5	106643767	106647164	Protein kinase domain
MsG0580027761.01	Chr5	68183634	68185786	Plant lipid transfer protein/Par allergen
MsG0580029312.01	Chr5	95159510	95164869	Glycine rich protein
MsG0580024347.01	Chr5	3661198	3663966	PPM-type phosphatase, divalent cation binding
MsG0580024957.01	Chr5	12123121	12124613	#N/A
MsG0580026205.01	Chr5	32248316	32250968	#N/A
MsG0580025392.01	Chr5	17920240	17924721	Phosphoribulokinase
MsG0580024915.01	Chr5	11607208	11611217	PQ-loop repeat
MsG0580029751.01	Chr5	101535276	101537525	Alpha crystallin/Hsp20 domain
MsG0580024448.01	Chr5	5080902	5085184	Peptidase S8/S53 domain
MsG0580024493.01	Chr5	5542501	5545004	Pentapeptide repeat
MsG0580027788.01	Chr5	68485208	68485483	Repetitive proline-rich cell wall protein repeat
MsG0580024387.01	Chr5	4111978	4112373	Zinc finger, RING-type
MsG0580028289.01	Chr5	77848356	77848974	#N/A
MsG0580026044.01	Chr5	29727771	29728691	Proton-dependent oligopeptide transporter family
MsG0580028882.01	Chr5	87992399	87993199	#N/A
MsG0580024233.01	Chr5	2405571	2411435	F-box domain
MsG0580028284.01	Chr5	77825269	77825651	#N/A
MsG0580026148.01	Chr5	31396363	31397674	Glutathione S-transferase, N-terminal
MsG0580028287.01	Chr5	77830318	77833152	P-type ATPase
MsG0580024751.01	Chr5	9210940	9212471	GNAT domain
MsG0580024850.01	Chr5	10768899	10771113	SANT/Myb domain
MsG0580028552.01	Chr5	82185895	82187574	Exocyst complex component Exo70
MsG0580025280.01	Chr5	16423753	16426296	Uncharacterised protein family UPF0114
MsG0580028509.01	Chr5	81607989	81612261	Cytochrome P450
MsG0580029173.01	Chr5	93259065	93262227	Protein kinase domain
MsG0580028237.01	Chr5	77121063	77121833	PPC domain
MsG0580024902.01	Chr5	11454132	11464963	Cytochrome P450
MsG0580024373.01	Chr5	3971754	3984182	Glycoside hydrolase family 9
MsG0580025684.01	Chr5	22611282	22613573	PB1 domain
MsG0580027745.01	Chr5	67892794	67904992	P-loop containing nucleoside triphosphate hydrolase
MsG0580029010.01	Chr5	90272336	90274376	Expansin
MsG0580024866.01	Chr5	10996093	11013544	Pentatricopeptide repeat
MsG0580027719.01	Chr5	67210425	67214789	ABC-2 type transporter
MsG0580025812.01	Chr5	24554437	24561296	Small GTPase superfamily
MsG0580029991.01	Chr5	104804541	104806465	Red chlorophyll catabolite reductase
MsG0580024488.01	Chr5	5507193	5507747	Pectinesterase inhibitor domain
MsG0580030063.01	Chr5	106124636	106128834	Nucleotidyl transferase domain
MsG0580029389.01	Chr5	96316353	96324492	Oxoglutarate/iron-dependent dioxygenase
MsG0580025549.01	Chr5	20327821	20328974	#N/A
MsG0580024487.01	Chr5	5504033	5506596	#N/A
MsG0580026047.01	Chr5	29804167	29807746	Domain of unknown function DUF1338
MsG0580029697.01	Chr5	100922868	100926563	Glyoxalase/fosfomycin resistance/dioxygenase domain
MsG0580027652.01	Chr5	65245227	65258124	Annexin
MsG0580027825.01	Chr5	69178207	69183335	Annexin
MsG0580029166.01	Chr5	93125645	93128181	Tetratricopeptide-like helical domain superfamily
MsG0580025726.01	Chr5	23246586	23253440	Protein kinase-like domain superfamily
MsG0580026533.01	Chr5	38979176	38988636	SAM dependent carboxyl methyltransferase
MsG0580030055.01	Chr5	105977828	105983329	Glycosyl hydrolases 36
MsG0580025987.01	Chr5	28714359	28717040	#N/A
MsG0580027331.01	Chr5	58532019	58539100	Proton-dependent oligopeptide transporter family
MsG0580028282.01	Chr5	77778476	77786550	BTB/POZ domain
MsG0580025365.01	Chr5	17534394	17534870	EF-hand domain
MsG0580025398.01	Chr5	18033640	18039017	#N/A
MsG0580024405.01	Chr5	4404411	4406469	Remorin, C-terminal
MsG0580029275.01	Chr5	94640374	94641393	#N/A
MsG0580029202.01	Chr5	93647443	93652627	Oxoglutarate/iron-dependent dioxygenase
MsG0580026269.01	Chr5	33774882	33777146	Translation elongation factor IF5A-like
MsG0580029256.01	Chr5	94350184	94351437	AP2/ERF domain
MsG0580030022.01	Chr5	105309348	105314478	Glycosyl hydrolases 36
MsG0580029491.01	Chr5	97661442	97670562	Aldehyde oxidase/xanthine dehydrogenase, a/b hammerhead
MsG0580024755.01	Chr5	9270608	9271842	Lateral organ boundaries, LOB
MsG0580028496.01	Chr5	81444169	81445381	Cytochrome P450
MsG0580025906.01	Chr5	26484374	26492204	Helicase, C-terminal
MsG0580024307.01	Chr5	3228559	3234303	De-etiolated protein 1, Det1
MsG0580025510.01	Chr5	19797970	19800204	Tetratricopeptide-like helical domain superfamily
MsG0580028755.01	Chr5	85887600	85891080	CBS domain
MsG0580028671.01	Chr5	84577982	84578749	LRAT-like domain
MsG0580026206.01	Chr5	32259368	32261553	Expansin
MsG0580025153.01	Chr5	14499904	14503493	Vitamin K epoxide reductase
MsG0580026348.01	Chr5	35130358	35131464	X8 domain
MsG0580028328.01	Chr5	78435698	78437106	#N/A
MsG0580025657.01	Chr5	21978515	21983604	#N/A
MsG0580025644.01	Chr5	21723772	21729190	Serine-threonine/tyrosine-protein kinase, catalytic domain
MsG0680034926.01	Chr6	96718612	96724477	ABC transporter-like
MsG0680032563.01	Chr6	44894987	44900212	#N/A
MsG0680035599.01	Chr6	108945855	108947278	#N/A
MsG0680034434.01	Chr6	87625632	87627943	Tetratricopeptide-like helical domain superfamily
MsG0680031268.01	Chr6	17090608	17102306	DNA helicase
MsG0680030776.01	Chr6	9039966	9047445	Expansin
MsG0680031444.01	Chr6	20495918	20496724	#N/A
MsG0680035598.01	Chr6	108920357	108921888	Dehydrin
MsG0680034229.01	Chr6	84058603	84069996	Chlorophyll A-B binding protein
MsG0680035508.01	Chr6	107056964	107057764	#N/A
MsG0680030912.01	Chr6	11452713	11454653	UDP-glucuronosyl/UDP-glucosyltransferase
MsG0680032617.01	Chr6	46114093	46114746	Proteinase inhibitor I3, Kunitz legume
MsG0680030783.01	Chr6	9244092	9245784	NAC domain
MsG0680035588.01	Chr6	108867532	108867996	Dehydrin
MsG0680033602.01	Chr6	69236500	69239377	Cytochrome P450
MsG0680030552.01	Chr6	5214564	5216175	Leucine-rich repeat domain superfamily
MsG0680031469.01	Chr6	20877298	20878703	Short-chain dehydrogenase/reductase SDR
MsG0680031300.01	Chr6	17666882	17667100	#N/A
MsG0680031058.01	Chr6	13420861	13422885	F-box domain
MsG0680030439.01	Chr6	2833998	2839912	Carbonic anhydrase
MsG0680031331.01	Chr6	18325047	18326248	#N/A
MsG0680032436.01	Chr6	41197495	41202347	Pectinesterase, catalytic
MsG0680032431.01	Chr6	41091719	41095781	Cytochrome P450
MsG0680031204.01	Chr6	16026760	16030739	Protein of unknown function DUF2854
MsG0680034677.01	Chr6	92693198	92701426	Serine aminopeptidase, S33
MsG0680034766.01	Chr6	94187797	94190833	Pyridoxal phosphate-dependent decarboxylase
MsG0680031853.01	Chr6	28222949	28228779	Voltage-dependent anion channel
MsG0680033540.01	Chr6	67677199	67678152	Zinc finger, RING-type
MsG0680031815.01	Chr6	27208627	27210939	Tetraspanin/Peripherin
MsG0680031944.01	Chr6	30385375	30388585	Ulp1 protease family, C-terminal catalytic domain
MsG0680032301.01	Chr6	38028611	38032207	Leucine-rich repeat
MsG0680035584.01	Chr6	108833237	108835631	#N/A
MsG0680034825.01	Chr6	95063958	95068600	Toll/interleukin-1 receptor homology domain
MsG0680032686.01	Chr6	47610561	47611106	Proteinase inhibitor I3, Kunitz legume
MsG0680034709.01	Chr6	93218233	93221940	Toll/interleukin-1 receptor homology domain
MsG0680035790.01	Chr6	112290674	112292404	#N/A
MsG0680033136.01	Chr6	57741953	57745445	PAR1
MsG0680030918.01	Chr6	11511154	11525172	Glycosyl transferase, family 35
MsG0680034980.01	Chr6	97297854	97298495	Proteinase inhibitor I3, Kunitz legume
MsG0680033820.01	Chr6	74219972	74220562	AP2/ERF domain
MsG0680035325.01	Chr6	102313619	102325762	Multi antimicrobial extrusion protein
MsG0680035575.01	Chr6	108653066	108655108	#N/A
MsG0680035893.01	Chr6	114066774	114069808	Domain of unknown function DUF223
MsG0680033911.01	Chr6	76131169	76137021	Alcohol dehydrogenase, zinc-type, conserved site
MsG0680030297.01	Chr6	271913	272242	#N/A
MsG0680032201.01	Chr6	36081983	36084764	UDP-glucuronosyl/UDP-glucosyltransferase
MsG0680034837.01	Chr6	95281628	95283365	#N/A
MsG0680030607.01	Chr6	6010840	6014811	EamA domain
MsG0680035665.01	Chr6	110375565	110384964	Short-chain dehydrogenase/reductase SDR
MsG0680030842.01	Chr6	10291884	10300856	Calcium-dependent channel, 7TM region, putative phosphate
MsG0680030825.01	Chr6	9965295	9968247	Myo-inositol-1-phosphate synthase
MsG0680030981.01	Chr6	12496529	12501139	Toll/interleukin-1 receptor homology domain
MsG0680035351.01	Chr6	103040158	103044797	Protein of unknown function DUF789
MsG0680030641.01	Chr6	6506428	6509067	Cytochrome P450
MsG0680034981.01	Chr6	97301457	97302083	Proteinase inhibitor I3, Kunitz legume
MsG0680035010.01	Chr6	97741797	97748747	P-loop containing nucleoside triphosphate hydrolase
MsG0680035788.01	Chr6	112276481	112276750	#N/A
MsG0680035696.01	Chr6	110873984	110881589	Sugar/inositol transporter
MsG0680030463.01	Chr6	3253848	3262568	D-isomer specific 2-hydroxyacid dehydrogenase, catalytic domain
MsG0680031334.01	Chr6	18371255	18373425	#N/A
MsG0680030651.01	Chr6	6636421	6638692	#N/A
MsG0680032165.01	Chr6	35414233	35441967	RNA recognition motif domain
MsG0680034767.01	Chr6	94192294	94205612	Pyridoxal phosphate-dependent decarboxylase
MsG0680031167.01	Chr6	15507517	15516321	Zinc finger, CCHC-type superfamily
MsG0680034918.01	Chr6	96599297	96604883	Protein of unknown function DUF789
MsG0780038986.01	Chr7	56426656	56429658	Fructose-1,6-bisphosphatase class 1
MsG0780040121.01	Chr7	73256130	73261223	Glyceraldehyde-3-phosphate dehydrogenase, type I
MsG0780039397.01	Chr7	63455655	63457460	F-box domain
MsG0780038639.01	Chr7	50281015	50284859	Tetratricopeptide-like helical domain superfamily
MsG0780039821.01	Chr7	69434044	69435473	Photosystem I PsaL, reaction centre subunit XI
MsG0780040231.01	Chr7	74674846	74675256	#N/A
MsG0780039559.01	Chr7	65833832	65846288	#N/A
MsG0780040833.01	Chr7	83127516	83128417	Photosystem I PsaE, reaction centre subunit IV
MsG0780038136.01	Chr7	40987785	40992408	UDP-glucuronosyl/UDP-glucosyltransferase
MsG0780038840.01	Chr7	53890752	53896482	#N/A
MsG0780037588.01	Chr7	28940324	28942498	Endonuclease/exonuclease/phosphatase superfamily
MsG0780038124.01	Chr7	40640908	40646368	UDP-glucuronosyl/UDP-glucosyltransferase
MsG0780039675.01	Chr7	67424286	67430798	PPC domain
MsG0780036188.01	Chr7	4466132	4479025	Toll/interleukin-1 receptor homology domain
MsG0780037910.01	Chr7	36262534	36267199	Serine-threonine/tyrosine-protein kinase, catalytic domain
MsG0780040685.01	Chr7	81210300	81211675	#N/A
MsG0780036387.01	Chr7	7408905	7416706	Cyclic nucleotide-binding domain
MsG0780041720.01	Chr7	94428641	94430708	Cyanobacterial aminoacyl-tRNA synthetase, CAAD domain
MsG0780038471.01	Chr7	47271322	47275569	F-box domain
MsG0780039287.01	Chr7	61372588	61379550	Multi antimicrobial extrusion protein
MsG0780039356.01	Chr7	62658252	62661252	UDP-glucuronosyl/UDP-glucosyltransferase
MsG0780039678.01	Chr7	67452502	67452841	#N/A
MsG0780036345.01	Chr7	6781015	6783299	#N/A
MsG0780036371.01	Chr7	7202224	7202643	Hemopexin-like repeats
MsG0780040864.01	Chr7	83594906	83596869	Endonuclease/exonuclease/phosphatase superfamily
MsG0780040208.01	Chr7	74394507	74394917	#N/A
MsG0780038913.01	Chr7	55290943	55292515	#N/A
MsG0780038921.01	Chr7	55382977	55385075	Glutathione S-transferase, N-terminal
MsG0780041269.01	Chr7	88988236	88988481	Glutaredoxin
MsG0780040865.01	Chr7	83596917	83599879	Endonuclease/exonuclease/phosphatase
MsG0780041330.01	Chr7	89667068	89671322	Sucrose synthase
MsG0780040391.01	Chr7	76917387	76918125	#N/A
MsG0780041329.01	Chr7	89665733	89666975	Glycosyl transferase, family 1
MsG0780041361.01	Chr7	90054388	90054771	Domain of unknown function CP12
MsG0780038384.01	Chr7	45532326	45535971	Protein kinase domain
MsG0780039256.01	Chr7	60826771	60829982	Glycoside hydrolase family 1
MsG0780038735.01	Chr7	52078463	52079697	Metallothionein, family 15, plant
MsG0780041141.01	Chr7	87084767	87092393	Kinesin motor domain
MsG0780040350.01	Chr7	76293821	76298517	Proton-dependent oligopeptide transporter family
MsG0780041454.01	Chr7	91100784	91109287	Proteolipid membrane potential modulator
MsG0780039233.01	Chr7	60288809	60295551	Nop domain
MsG0780036054.01	Chr7	1884061	1887122	Cytochrome P450
MsG0780041453.01	Chr7	91073876	91083647	Myc-type, basic helix-loop-helix domain
MsG0780040324.01	Chr7	75942570	75956585	Galactose-binding-like domain superfamily
MsG0780041518.01	Chr7	91939184	91939754	Epoxide hydrolase-like
MsG0780041080.01	Chr7	86238545	86239468	Protein of unknown function DUF868, plant
MsG0780041357.01	Chr7	89979404	89982125	Zinc finger, RING-CH-type
MsG0780040654.01	Chr7	80674817	80678432	Zf-FLZ domain
MsG0780040435.01	Chr7	77466245	77467016	Cysteine-rich transmembrane CYSTM domain
MsG0780037601.01	Chr7	29108954	29132298	Domain of unknown function DUF223
MsG0780040439.01	Chr7	77571657	77577522	Amino acid transporter, transmembrane domain
MsG0780038911.01	Chr7	55275372	55276180	#N/A
MsG0780040515.01	Chr7	78605371	78611376	Glycosyl hydrolases 36
MsG0780041523.01	Chr7	92011555	92016239	RNA recognition motif domain
MsG0780039677.01	Chr7	67449432	67449755	Proteinase inhibitor I12, Bowman-Birk
MsG0780040374.01	Chr7	76701968	76704274	#N/A
MsG0780039973.01	Chr7	71306139	71306430	Bifunctional inhibitor/plant lipid transfer protein/seed storage helical domain
MsG0780039877.01	Chr7	70012799	70014813	UDP-glucuronosyl/UDP-glucosyltransferase
MsG0780039388.01	Chr7	63273062	63274447	Protein kinase domain
MsG0780040723.01	Chr7	81625336	81630994	#N/A
MsG0780040408.01	Chr7	77109790	77112898	HAD hydrolase, subfamily IA
MsG0780041432.01	Chr7	90810780	90812013	#N/A
MsG0780041608.01	Chr7	92980547	92983955	Alpha/beta hydrolase fold-1
MsG0780041497.01	Chr7	91681601	91683104	Drought induced 19 protein type, zinc-binding domain
MsG0780041763.01	Chr7	94849621	94856765	TRAF-like
MsG0780038866.01	Chr7	54375239	54383821	GPR domain
MsG0780037982.01	Chr7	37674576	37690806	UbiB domain
MsG0780036513.01	Chr7	9103934	9113362	UDP-glucuronosyl/UDP-glucosyltransferase
MsG0780040686.01	Chr7	81217760	81219628	Protein of unknown function PDDEXK-like
MsG0780041495.01	Chr7	91641832	91642985	#N/A
MsG0780036090.01	Chr7	2314089	2318450	Rossmann-like alpha/beta/alpha sandwich fold
MsG0780041316.01	Chr7	89508417	89510175	Pectinesterase, catalytic
MsG0780040858.01	Chr7	83504382	83505749	#N/A
MsG0780041260.01	Chr7	88892511	88894415	B-box-type zinc finger
MsG0780037942.01	Chr7	36682317	36691750	Bromodomain
MsG0780041307.01	Chr7	89444616	89445004	Late embryogenesis abundant protein, LEA5-type
MsG0780039996.01	Chr7	71708986	71716100	Domain of unknown function DUF4210
MsG0780039783.01	Chr7	69088926	69097127	Protein kinase domain
MsG0880047004.01	Chr8	80843801	80844112	Glutaredoxin
MsG0880047006.01	Chr8	80869518	80869766	Glutaredoxin
MsG0880045749.01	Chr8	63715696	63717084	Sugar/inositol transporter
MsG0880047005.01	Chr8	80855832	80856143	Glutaredoxin
MsG0880042005.01	Chr8	2359782	2365017	Oxoglutarate/iron-dependent dioxygenase
MsG0880047406.01	Chr8	85820440	85822014	#N/A
MsG0880047628.01	Chr8	88915121	88920213	Nucleotidyl transferase domain
MsG0880045419.01	Chr8	58956947	58958054	Protein kinase domain
MsG0880046106.01	Chr8	69094020	69095086	Expansin/pollen allergen, DPBB domain
MsG0880043941.01	Chr8	33086734	33089735	Bet v I/Major latex protein
MsG0880047761.01	Chr8	90481892	90491281	Glycoside hydrolase family 17
MsG0880047363.01	Chr8	85274117	85274482	Photosystem II PsbX
MsG0880045816.01	Chr8	64848994	64849488	#N/A
MsG0880047253.01	Chr8	83819235	83820873	#N/A
MsG0880046364.01	Chr8	72435376	72436594	Gibberellin regulated protein
MsG0880042529.01	Chr8	10101225	10106943	F-box domain
MsG0880046140.01	Chr8	69678960	69683051	Proteinase inhibitor I3, Kunitz legume
MsG0880042858.01	Chr8	14986220	14988062	Chlorophyll A-B binding protein
MsG0880047581.01	Chr8	88289886	88291841	Heat shock protein 70 family
MsG0880045694.01	Chr8	62875929	62878173	SAM dependent carboxyl methyltransferase
MsG0880041855.01	Chr8	270317	272597	Oxygen-evolving enhancer protein 3
MsG0880042763.01	Chr8	13694968	13696903	AUX/IAA domain
MsG0880043056.01	Chr8	18271429	18276461	Protein kinase domain
MsG0880045422.01	Chr8	58976001	58976411	#N/A
MsG0880042001.01	Chr8	2327278	2328848	Oxoglutarate/iron-dependent dioxygenase
MsG0880043113.01	Chr8	19238490	19242385	Aminotransferases, class-I, pyridoxal-phosphate-binding site
MsG0880042261.01	Chr8	6216010	6222639	Defensin, plant
MsG0880045407.01	Chr8	58844578	58847727	#N/A
MsG0880047614.01	Chr8	88806641	88806880	Lipocalin/cytosolic fatty-acid binding domain
MsG0880045571.01	Chr8	61201738	61202205	Glycoside hydrolase, family 19, catalytic
MsG0880046761.01	Chr8	77766770	77771009	Proton-dependent oligopeptide transporter family
MsG0880045351.01	Chr8	57937049	57938244	Bifunctional inhibitor/plant lipid transfer protein/seed storage helical domain
MsG0880043942.01	Chr8	33093803	33102407	Bet v I/Major latex protein
MsG0880047399.01	Chr8	85734193	85735044	Protein of unknown function DUF761, plant
MsG0880046152.01	Chr8	69876675	69877289	Pectinesterase inhibitor domain
MsG0880045778.01	Chr8	64292006	64294546	Photosystem II PsbO, manganese-stabilising
MsG0880046050.01	Chr8	68281653	68283176	NAC domain
MsG0880045572.01	Chr8	61212339	61215849	Glycoside hydrolase, family 19, catalytic
MsG0880042000.01	Chr8	2322809	2324613	Oxoglutarate/iron-dependent dioxygenase
MsG0880044604.01	Chr8	45574688	45575857	Homeodomain, ZF-HD class
MsG0880045350.01	Chr8	57930723	57931809	Bifunctional inhibitor/plant lipid transfer protein/seed storage helical domain
MsG0880041971.01	Chr8	1994877	1996770	Cytochrome P450
MsG0880045244.01	Chr8	56346022	56351036	Xanthine/uracil/vitamin C permease
MsG0880041852.01	Chr8	236962	237871	UDP-glucuronosyl/UDP-glucosyltransferase
MsG0880044354.01	Chr8	40460442	40462078	NAC domain
MsG0880042676.01	Chr8	12431109	12431870	PGG domain
MsG0880047408.01	Chr8	85848759	85850514	Glycoside hydrolase family 16
MsG0880047451.01	Chr8	86522890	86525318	Protein of unknown function DUF1517
MsG0880042262.01	Chr8	6225950	6226682	Knottin, scorpion toxin-like
MsG0880047191.01	Chr8	83148052	83148372	Pectinesterase inhibitor domain
MsG0880042120.01	Chr8	3994108	4000047	Toll/interleukin-1 receptor homology domain
MsG0880045557.01	Chr8	61021046	61021444	AMP-dependent synthetase/ligase
MsG0880045556.01	Chr8	61019012	61020854	AMP-dependent synthetase/ligase
MsG0880047545.01	Chr8	87946426	87948978	EamA domain
MsG0880043829.01	Chr8	31302023	31305669	Cytochrome P450
MsG0880042246.01	Chr8	5998597	6000800	Oxoglutarate/iron-dependent dioxygenase
MsG0880046076.01	Chr8	68683109	68683648	Pectinesterase inhibitor domain
MsG0880045358.01	Chr8	58075399	58075867	Knottin, scorpion toxin-like
MsG0880044014.01	Chr8	34305696	34308683	#N/A
MsG0880047613.01	Chr8	88802352	88804001	Lipocalin/cytosolic fatty-acid binding domain
MsG0880047211.01	Chr8	83334037	83336154	SANT/Myb domain
MsG0880047551.01	Chr8	88000626	88001069	#N/A
MsG0880042846.01	Chr8	14832554	14833375	Legume lectin, alpha chain, conserved site
MsG0880045416.01	Chr8	58913469	58919234	F-box domain
MsG0880046669.01	Chr8	76434611	76442829	Transcription initiation factor IIE subunit alpha, N-terminal
MsG0880047697.01	Chr8	89712909	89714824	Oxoglutarate/iron-dependent dioxygenase
MsG0880046908.01	Chr8	79773489	79779765	Glycoside hydrolase family 18, catalytic domain
MsG0880043786.01	Chr8	30660245	30661309	#N/A
MsG0880042119.01	Chr8	3982508	3983425	Protein of unknown function PDDEXK-like
MsG0880045939.01	Chr8	66728921	66730826	NRAMP family
MsG0880047735.01	Chr8	90213967	90215152	#N/A
MsG0880042144.01	Chr8	4256476	4259545	Protein of unknown function DUF760
MsG0880043948.01	Chr8	33245163	33246882	Bet v I/Major latex protein
MsG0880045819.01	Chr8	64899868	64904451	NB-ARC
MsG0880047043.01	Chr8	81281816	81282151	#N/A
MsG0880046525.01	Chr8	74378584	74382675	ClpA/B family
MsG0880042953.01	Chr8	16573024	16574334	Homeobox domain
MsG0880043303.01	Chr8	22229007	22231535	Phloem protein 2-like
MsG0880042055.01	Chr8	3212731	3217391	Rad60/SUMO-like domain
MsG0880044099.01	Chr8	35540213	35544793	SANT/Myb domain
MsG0880046464.01	Chr8	73670084	73671555	#N/A
MsG0880046788.01	Chr8	78173487	78176464	Equilibrative nucleoside transporter
MsG0880045517.01	Chr8	60435287	60435895	Zinc finger, RING-type
MsG0880046615.01	Chr8	75583353	75591570	Transcription initiation factor IIE subunit alpha, N-terminal
MsG0880044411.01	Chr8	41588003	41589936	Phytocyanin domain
MsG0880041883.01	Chr8	672772	677447	DnaJ domain
MsG0880047546.01	Chr8	87958937	87961334	Tetraspanin
MsG0880045118.01	Chr8	54451024	54474187	Phosphatidylinositol 3-/4-kinase, catalytic domain
MsG0880043956.01	Chr8	33380830	33385970	Bet v I/Major latex protein
MsG0880044748.01	Chr8	48630107	48633264	WD40 repeat
MsG0880046849.01	Chr8	79040715	79041534	Zinc finger, RING-type
MsG0880046135.01	Chr8	69575134	69578582	SANT/Myb domain
MsG0880043530.01	Chr8	26214611	26216248	#N/A
MsG0880047515.01	Chr8	87398290	87398832	#N/A
MsG0880045365.01	Chr8	58182626	58188539	Atypical dual-specificity phosphatase Siw14-like
MsG0880043905.01	Chr8	32417732	32419726	Basic-leucine zipper domain
MsG0880046368.01	Chr8	72452803	72458649	#N/A
MsG0880043656.01	Chr8	28514966	28516558	Major facilitator, sugar transporter-like
MsG0880045285.01	Chr8	56912071	56917349	Tetratricopeptide-like helical domain superfamily
MsG0880045042.01	Chr8	53146967	53149822	RNA recognition motif domain
MsG0880047296.01	Chr8	84277924	84288148	Saccharopine dehydrogenase, NADP binding domain
MsG0880043078.01	Chr8	18622887	18628673	Basic-leucine zipper domain
MsG0880045535.01	Chr8	60651684	60653210	High mobility group box domain
MsG0880046947.01	Chr8	80281916	80289948	RNA polymerase I specific transcription initiation factor RRN3
MsG0880047509.01	Chr8	87289308	87295149	Xylose isomerase
MsG0880047531.01	Chr8	87633686	87637245	Glycosyl transferase, family 20
MsG0880045173.01	Chr8	55146659	55150097	Protein of unknown function DUF597
MsG0880045977.01	Chr8	67161541	67162948	Lateral organ boundaries, LOB
MsG0880045054.01	Chr8	53486579	53492738	Aldehyde dehydrogenase domain
MsG0880047256.01	Chr8	83847842	83854115	ABC transporter-like
MsG0080047826.01	contig116end	3148	18944	Cytochrome P450
MsG0080047999.01	contig164end	3723	6909	Asparagine synthase
MsG0080048046.01	contig180end	26763	27338	Dirigent protein
MsG0080048057.01	contig184end	26156	26776	Glycoside hydrolase family 16
MsG0080048059.01	contig185end	31773	38488	CobN/magnesium chelatase
MsG0080048145.01	contig221end	26257	26574	Albumin I chain a
MsG0080048150.01	contig223end	1722	2801	Phytocyanin domain
MsG0080048229.01	contig247end	7457	7657	PPM-type phosphatase domain superfamily
MsG0080048230.01	contig247end	14125	16324	PPM-type phosphatase, divalent cation binding
MsG0080048255.01	contig254end	24561	26978	WD40/YVTN repeat-like-containing domain superfamily
MsG0080048336.01	contig276end	20296	20811	Cupredoxin
MsG0080048387.01	contig297end	10841	14796	Alpha/beta hydrolase fold-1
MsG0080048816.01	contig462end	5946	6296	#N/A
MsG0080049040.01	contig628end	10211	12786	RNA recognition motif domain
MsG0080049058.01	contig63end	6806	19689	P-loop containing nucleoside triphosphate hydrolase
MsG0080049059.01	contig640end	997	1404	SUI1 domain
MsG0080049121.01	contig84end	35467	41343	PQ-loop repeat
MsG0080049129.01	contig89end	29227	35847	Elongation factor EFG, domain V-like
MsG0080049139.01	contig92end	24416	24736	#N/A
MsG0080049150.01	contig95end	1658	22223	Protein kinase domain
