# Supplementary material for: Genome-Wide Association Analysis Coupled With Transcriptome Analysis Reveals Candidate Genes Related to Salt Stress in Alfalfa (Medicago sativa L.)
Source: Front Plant Sci. 2022 Feb 3;12:826584. doi: 10.3389/fpls.2021.826584 (PMC8850473; doi:10.3389/fpls.2021.826584)
Supplement: Supplementary Table 6 — Downregulated DEGs in roots under salt stress. [file Table_6.XLSX]

## Sheet: Sheet1
Gene ID	Chr	Pos_S	Pos_E	Annotation
MsG0180000009.01	Chr1	274231	277537	AMP-dependent synthetase/ligase
MsG0180000011.01	Chr1	320821	324017	Multicopper oxidase, type 1
MsG0180000013.01	Chr1	331024	334490	Peptidase S9, prolyl oligopeptidase, catalytic domain
MsG0180000028.01	Chr1	487332	489663	Expansin
MsG0180000029.01	Chr1	493106	494646	Plant peroxidase
MsG0180000030.01	Chr1	508395	511538	Alcohol dehydrogenase, zinc-type, conserved site
MsG0180000115.01	Chr1	1642893	1647742	Glycoside hydrolase, family 35
MsG0180000123.01	Chr1	1748417	1748899	Basic-leucine zipper domain
MsG0180000171.01	Chr1	2331426	2345670	Cytochrome P450
MsG0180000252.01	Chr1	3407513	3407842	Albumin I chain a
MsG0180000350.01	Chr1	4753503	4757720	WRC domain
MsG0180000362.01	Chr1	4928729	4933323	Squalene epoxidase
MsG0180000364.01	Chr1	4942709	4945730	S-adenosyl-L-methionine-dependent methyltransferase
MsG0180000385.01	Chr1	5306495	5307224	PPM-type phosphatase domain
MsG0180000386.01	Chr1	5311589	5312994	PPM-type phosphatase domain
MsG0180000399.01	Chr1	5512150	5514930	PPM-type phosphatase domain
MsG0180000437.01	Chr1	6003828	6006044	Glycoside hydrolase, family 32
MsG0180000439.01	Chr1	6035079	6035315	Thioredoxin-like superfamily
MsG0180000448.01	Chr1	6192031	6197002	F-box domain
MsG0180000449.01	Chr1	6205455	6206708	F-box domain
MsG0180000495.01	Chr1	6921027	6922986	Signal transduction histidine kinase, dimerisation/phosphoacceptor domain
MsG0180000497.01	Chr1	6972962	6978049	Signal transduction response regulator, receiver domain
MsG0180000534.01	Chr1	7493838	7499181	BTB/POZ domain
MsG0180000551.01	Chr1	7711329	7712562	Protein kinase domain
MsG0180000657.01	Chr1	9311781	9314349	Protein kinase domain
MsG0180000710.01	Chr1	10083542	10091829	FAS1 domain
MsG0180000723.01	Chr1	10263122	10264757	Plant peroxidase
MsG0180000875.01	Chr1	12562296	12566267	Proton-dependent oligopeptide transporter family
MsG0180000890.01	Chr1	12827291	12832287	Oxoglutarate/iron-dependent dioxygenase
MsG0180000891.01	Chr1	12842504	12844632	Oxoglutarate/iron-dependent dioxygenase
MsG0180000896.01	Chr1	12906775	12907674	Protein kinase domain
MsG0180000899.01	Chr1	12931838	12936544	Glycoside hydrolase superfamily
MsG0180000902.01	Chr1	13004014	13007029	Oxoglutarate/iron-dependent dioxygenase
MsG0180000903.01	Chr1	13014982	13021935	Oxoglutarate/iron-dependent dioxygenase
MsG0180000993.01	Chr1	14202430	14204646	SWEET sugar transporter
MsG0180001004.01	Chr1	14389919	14390846	Arabinogalactan peptide, AGP
MsG0180001022.01	Chr1	14728083	14729006	Arabinogalactan peptide, AGP
MsG0180001352.01	Chr1	19809322	19809885	Proteinase inhibitor I3, Kunitz legume
MsG0180001561.01	Chr1	23277279	23279041	Plant peroxidase
MsG0180001585.01	Chr1	23728180	23730445	SANT/Myb domain
MsG0180001619.01	Chr1	24197101	24200601	Transferase
MsG0180001796.01	Chr1	27141625	27143226	Phosphate permease
MsG0180001797.01	Chr1	27154517	27156130	Phosphate permease
MsG0180001800.01	Chr1	27181456	27183057	Phosphate permease
MsG0180001836.01	Chr1	27972000	27973324	Acid phosphatase, class B-like
MsG0180001988.01	Chr1	30384576	30392007	Pectate lyase
MsG0180002005.01	Chr1	30850875	30854822	Glutamyl/glutaminyl-tRNA synthetase
MsG0180002134.01	Chr1	33415393	33419602	HEAT repeat
MsG0180002224.01	Chr1	35078727	35083223	EamA domain
MsG0180002255.01	Chr1	35603075	35604279	NADPH-dependent FMN reductase-like
MsG0180002325.01	Chr1	36733969	36736328	Major intrinsic protein
MsG0180002397.01	Chr1	37980955	37989237	Condensin subunit 1
MsG0180002404.01	Chr1	38060442	38064533	Amino acid transporter, transmembrane domain
MsG0180002434.01	Chr1	38365942	38367824	EamA domain
MsG0180002444.01	Chr1	38471073	38473638	#N/A
MsG0180002467.01	Chr1	38759091	38759570	Proteinase inhibitor I3, Kunitz legume
MsG0180002603.01	Chr1	41350833	41354451	Hemopexin-like domain superfamily
MsG0180002830.01	Chr1	46142323	46146864	DNA/RNA-binding protein Alba-like
MsG0180003102.01	Chr1	56593478	56599100	Haem peroxidase, plant/fungal/bacterial
MsG0180003294.01	Chr1	60144444	60148837	Cytokinin riboside 5'-monophosphate phosphoribohydrolase LOG
MsG0180003314.01	Chr1	60477674	60478489	B3 DNA binding domain
MsG0180003320.01	Chr1	60598430	60599574	Casparian strip membrane protein
MsG0180003322.01	Chr1	60615920	60616934	Casparian strip membrane protein
MsG0180003376.01	Chr1	61364626	61365552	Cytochrome P450
MsG0180003404.01	Chr1	61843471	61846804	Fructose-bisphosphate aldolase, class-I
MsG0180003419.01	Chr1	62073889	62083620	Nucleotide-diphospho-sugar transferases
MsG0180003450.01	Chr1	62435563	62437083	Protein of unknown function DUF597
MsG0180003470.01	Chr1	62743220	62747149	Amidohydrolase-related
MsG0180003497.01	Chr1	63228215	63231284	S-adenosylmethionine synthetase
MsG0180003600.01	Chr1	65009522	65010187	Hemopexin-like repeats
MsG0180003707.01	Chr1	67141739	67147089	EamA domain
MsG0180003727.01	Chr1	67357367	67358161	Short-chain dehydrogenase/reductase SDR
MsG0180003780.01	Chr1	68122127	68125650	Protein kinase domain
MsG0180003849.01	Chr1	69169820	69174620	Oxoglutarate/iron-dependent dioxygenase
MsG0180003859.01	Chr1	69300299	69303043	Oxoglutarate/iron-dependent dioxygenase
MsG0180003921.01	Chr1	70198347	70201598	Domain of unknown function DUF4378
MsG0180003983.01	Chr1	71354713	71356013	Patatin-like phospholipase domain
MsG0180004045.01	Chr1	72461039	72463572	Acid phosphatase, class B-like
MsG0180004158.01	Chr1	74187198	74191863	AUX/IAA domain
MsG0180004232.01	Chr1	75259595	75262176	Aluminum-activated malate transporter
MsG0180004262.01	Chr1	75700375	75706294	Oxoglutarate/iron-dependent dioxygenase
MsG0180004305.01	Chr1	76313042	76313847	Protein of unknown function DUF1442
MsG0180004359.01	Chr1	76893891	76896498	Aluminum-activated malate transporter
MsG0180004366.01	Chr1	76995144	76996153	Phytocyanin domain
MsG0180004424.01	Chr1	77738491	77739664	Germin
MsG0180004457.01	Chr1	78251293	78253950	#N/A
MsG0180004467.01	Chr1	78448781	78451978	Protein kinase domain
MsG0180004471.01	Chr1	78523152	78525329	SS18 family
MsG0180004510.01	Chr1	78990462	78991977	Cytidine and deoxycytidylate deaminase domain
MsG0180004549.01	Chr1	79471834	79473786	GDSL lipase/esterase
MsG0180004551.01	Chr1	79482745	79486030	GDSL lipase/esterase
MsG0180004624.01	Chr1	80465096	80469244	Folate receptor-like
MsG0180004705.01	Chr1	81597948	81599280	SANT/Myb domain
MsG0180004706.01	Chr1	81606855	81610350	Pectinacetylesterase/NOTUM
MsG0180004790.01	Chr1	82771917	82775370	Six-bladed beta-propeller, TolB-like
MsG0180004804.01	Chr1	82960267	82962723	Glycoside hydrolase family 3 C-terminal domain
MsG0180004805.01	Chr1	82974275	82979657	Tetratricopeptide-like helical domain superfamily
MsG0180004835.01	Chr1	83370751	83373133	Glycoside hydrolase family 9
MsG0180004840.01	Chr1	83430518	83432415	Pectinesterase, catalytic
MsG0180004842.01	Chr1	83452546	83454409	Pectinesterase, catalytic
MsG0180004879.01	Chr1	83906674	83908092	Glutathione S-transferase, N-terminal
MsG0180004911.01	Chr1	84309340	84312339	CRIB domain
MsG0180004927.01	Chr1	84495149	84499188	Endonuclease/exonuclease/phosphatase
MsG0180004956.01	Chr1	84946014	84948973	Transcription factor TGA like domain
MsG0180005021.01	Chr1	85765011	85766892	Cytochrome P450
MsG0180005022.01	Chr1	85778839	85781839	Cytochrome P450
MsG0180005024.01	Chr1	85818364	85818865	Cytochrome P450
MsG0180005025.01	Chr1	85827032	85828192	Cytochrome P450
MsG0180005048.01	Chr1	86177154	86177567	Histone H2B
MsG0180005059.01	Chr1	86341752	86342579	Legume lectin domain
MsG0180005060.01	Chr1	86364684	86366941	Legume lectin domain
MsG0180005080.01	Chr1	86666622	86667449	Legume lectin domain
MsG0180005082.01	Chr1	86689332	86690183	Legume lectin domain
MsG0180005095.01	Chr1	86890243	86891394	AP2/ERF domain
MsG0180005130.01	Chr1	87418346	87419155	Extensin domain
MsG0180005143.01	Chr1	87515611	87516420	Extensin domain
MsG0180005281.01	Chr1	89599105	89599898	O-methyltransferase, family 2
MsG0180005295.01	Chr1	89754046	89754405	Helix-loop-helix DNA-binding domain superfamily
MsG0180005396.01	Chr1	91331727	91335012	#N/A
MsG0180005409.01	Chr1	91499609	91503352	Pyridoxal phosphate-dependent decarboxylase
MsG0180005435.01	Chr1	91841129	91841392	Beta tubulin
MsG0180005461.01	Chr1	92116496	92118588	SANT/Myb domain
MsG0180005513.01	Chr1	92712694	92714953	Domain of unknown function DUF4378
MsG0180005531.01	Chr1	92925182	92928412	Glycoside hydrolase, family 29
MsG0180005569.01	Chr1	93485427	93487836	IQ motif, EF-hand binding site
MsG0180005571.01	Chr1	93497425	93498699	Leucine-rich repeat-containing N-terminal, plant-type
MsG0180005623.01	Chr1	94157178	94161247	Copper amine oxidase
MsG0180005667.01	Chr1	94724892	94727100	Glycoside hydrolase family 16
MsG0180005691.01	Chr1	94974197	94981533	Protein kinase domain
MsG0180005692.01	Chr1	94985863	94991591	Protein kinase domain
MsG0180005704.01	Chr1	95200497	95200760	#N/A
MsG0180005769.01	Chr1	95973113	95976677	BTB/POZ domain
MsG0180005810.01	Chr1	96421519	96431762	UDP-glucuronosyl/UDP-glucosyltransferase
MsG0180005837.01	Chr1	96727778	96729194	#N/A
MsG0180005973.01	Chr1	98313692	98317067	Glycoside hydrolase family 31
MsG0180006002.01	Chr1	98662412	98664035	Pectate lyase
MsG0180006027.01	Chr1	99022997	99029699	Diphosphomevalonate/phosphomevalonate decarboxylase
MsG0180006108.01	Chr1	100242009	100242910	GRAM domain
MsG0180006111.01	Chr1	100260630	100262215	GRAM domain
MsG0180006120.01	Chr1	100338340	100342875	Glyoxalase/fosfomycin resistance/dioxygenase domain
MsG0180006190.01	Chr1	101163994	101165458	Chalcone isomerase
MsG0180006192.01	Chr1	101188864	101190153	Plant peroxidase
MsG0180006195.01	Chr1	101208142	101210042	Plant peroxidase
MsG0280006377.01	Chr2	1034698	1038088	GOLD domain
MsG0280006428.01	Chr2	1846711	1848072	UDP-glucuronosyl/UDP-glucosyltransferase
MsG0280006429.01	Chr2	1850243	1851661	UDP-glucuronosyl/UDP-glucosyltransferase
MsG0280006818.01	Chr2	6657798	6665239	GDSL lipase/esterase
MsG0280006850.01	Chr2	7081348	7082262	SGNH hydrolase-type esterase domain
MsG0280006851.01	Chr2	7087962	7095730	SGNH hydrolase-type esterase domain
MsG0280006961.01	Chr2	8700741	8702476	GDSL lipase/esterase
MsG0280007002.01	Chr2	9273315	9274333	Ubiquitin domain
MsG0280007054.01	Chr2	9994658	9994963	Cytochrome P450
MsG0280007094.01	Chr2	10512353	10519707	Transketolase, N-terminal
MsG0280007199.01	Chr2	11777904	11807949	Aspartic peptidase domain superfamily
MsG0280007258.01	Chr2	12685867	12686493	Petal formation-expressed
MsG0280007259.01	Chr2	12690213	12697043	Petal formation-expressed
MsG0280007260.01	Chr2	12705051	12706984	Cytochrome P450
MsG0280007276.01	Chr2	12955795	12957995	Pectate lyase
MsG0280007316.01	Chr2	13502533	13518160	WD40 repeat
MsG0280007513.01	Chr2	16453636	16454019	Bifunctional inhibitor/plant lipid transfer protein/seed storage helical domain
MsG0280007536.01	Chr2	16795833	16800458	Polyprenyl synthetase
MsG0280007678.01	Chr2	19034066	19034383	Plant peroxidase
MsG0280007687.01	Chr2	19211559	19215755	Plant peroxidase
MsG0280007718.01	Chr2	19557171	19568082	Stress up-regulated Nod 19
MsG0280007725.01	Chr2	19681222	19686710	Homeobox domain
MsG0280007761.01	Chr2	20203938	20206702	CRAL-TRIO lipid binding domain
MsG0280007851.01	Chr2	21826015	21831926	Citrate synthase
MsG0280007901.01	Chr2	22722064	22723557	UDP-glucuronosyl/UDP-glucosyltransferase
MsG0280007909.01	Chr2	22788992	22789789	Bet v I/Major latex protein
MsG0280007922.01	Chr2	23006700	23007065	Bet v I/Major latex protein
MsG0280007923.01	Chr2	23032509	23043432	Glycoside hydrolase, family 28
MsG0280007959.01	Chr2	23729905	23739405	SWEET sugar transporter
MsG0280008031.01	Chr2	24483029	24485265	Oxoglutarate/iron-dependent dioxygenase
MsG0280008067.01	Chr2	25006320	25008655	Plant peroxidase
MsG0280008163.01	Chr2	26533590	26541556	Ankyrin repeat
MsG0280008164.01	Chr2	26549287	26554923	Ankyrin repeat-containing domain
MsG0280008172.01	Chr2	26731174	26735482	Ankyrin repeat-containing domain
MsG0280008177.01	Chr2	26767397	26768299	2S globulin
MsG0280008178.01	Chr2	26774733	26775626	2S globulin
MsG0280008180.01	Chr2	26799242	26800135	2S globulin
MsG0280008183.01	Chr2	26836205	26837140	2S globulin
MsG0280008184.01	Chr2	26854395	26855330	2S globulin
MsG0280008185.01	Chr2	26897098	26898033	2S globulin
MsG0280008187.01	Chr2	26920968	26922189	Protein of unknown function DUF247, plant
MsG0280008188.01	Chr2	26925147	26926757	Protein of unknown function DUF247, plant
MsG0280008292.01	Chr2	28772388	28772717	#N/A
MsG0280008494.01	Chr2	32969761	32977631	GDSL lipase/esterase
MsG0280008741.01	Chr2	37518485	37523342	Glycoside hydrolase, family 28
MsG0280009198.01	Chr2	47550090	47553384	Cytochrome P450
MsG0280009207.01	Chr2	47679017	47681328	Cytochrome P450
MsG0280009232.01	Chr2	48410679	48412306	O-methyltransferase, family 2
MsG0280009428.01	Chr2	51771274	51774838	Myosin head, motor domain
MsG0280009429.01	Chr2	51774893	51785383	IQ motif, EF-hand binding site
MsG0280009451.01	Chr2	52299882	52302869	Methyladenine glycosylase
MsG0280009508.01	Chr2	53352508	53355612	Terpene synthase, N-terminal domain
MsG0280009509.01	Chr2	53367512	53369338	Vacuolar protein sorting-associated protein 62
MsG0280009517.01	Chr2	53471117	53473972	Zinc/iron permease
MsG0280009529.01	Chr2	53756381	53762303	EamA domain
MsG0280009562.01	Chr2	54363662	54364975	Aspartic peptidase A1 family
MsG0280009645.01	Chr2	55753793	55760589	NYN domain, limkain-b1-type
MsG0280009657.01	Chr2	55863498	55867990	Oxoglutarate/iron-dependent dioxygenase
MsG0280009753.01	Chr2	57622736	57623248	Protein kinase domain
MsG0280009767.01	Chr2	57720605	57721916	Glutathione S-transferase, N-terminal
MsG0280009878.01	Chr2	59849889	59852519	NB-ARC
MsG0280010194.01	Chr2	66016730	66016891	Stigma-specific protein Stig1
MsG0280010224.01	Chr2	66377937	66384203	Thioredoxin
MsG0280010225.01	Chr2	66387313	66387906	Thioredoxin
MsG0280010256.01	Chr2	66878354	66879031	KOW
MsG0280010269.01	Chr2	67046893	67048026	Protein kinase domain
MsG0280010270.01	Chr2	67052506	67058997	Root cap
MsG0280010382.01	Chr2	68839674	68840526	Phytocyanin domain
MsG0280010418.01	Chr2	69249166	69249585	Protein of unknown function DUF1685
MsG0280010437.01	Chr2	69542461	69545277	Exostosin-like
MsG0280010484.01	Chr2	70373219	70374499	Prephenate dehydratase
MsG0280010576.01	Chr2	71691327	71691710	#N/A
MsG0280010594.01	Chr2	71967790	71975860	GroES-like superfamily
MsG0280010617.01	Chr2	72342679	72342852	Haem peroxidase
MsG0280010632.01	Chr2	72595392	72600947	Glycoside hydrolase family 16
MsG0280010658.01	Chr2	73049001	73050440	Transferase
MsG0280010721.01	Chr2	73890054	73892716	Major pollen allergen Lol pI
MsG0280010746.01	Chr2	74310761	74312035	Phytocyanin domain
MsG0280010773.01	Chr2	74909181	74915620	Aminotransferase, class I/classII
MsG0280010793.01	Chr2	75159641	75160730	FAS1 domain
MsG0280010798.01	Chr2	75196264	75199173	Basic-leucine zipper domain
MsG0280010894.01	Chr2	76478806	76479690	FAS1 domain
MsG0280010906.01	Chr2	76606710	76617307	Serine-threonine/tyrosine-protein kinase, catalytic domain
MsG0280011016.01	Chr2	78387968	78395655	#N/A
MsG0280011079.01	Chr2	79204667	79206543	#N/A
MsG0280011110.01	Chr2	79709776	79712689	Ribokinase/fructokinase
MsG0280011128.01	Chr2	79924870	79929282	Plant peroxidase
MsG0280011228.01	Chr2	81222107	81222630	Pyridoxal phosphate phosphatase-related
MsG0280011292.01	Chr2	82052725	82053933	PLAC8 motif-containing protein
MsG0280011349.01	Chr2	82819562	82826072	ABC transporter-like
MsG0280011369.01	Chr2	83141971	83144083	Domain of unknown function DUF642
MsG0280011393.01	Chr2	83402922	83406229	Glycoside hydrolase, family 28
MsG0380011654.01	Chr3	3054703	3065273	NmrA-like domain
MsG0380011655.01	Chr3	3075992	3086953	NmrA-like domain
MsG0380011667.01	Chr3	3230084	3240933	QWRF family
MsG0380011674.01	Chr3	3341789	3344886	Trehalose-phosphatase
MsG0380011687.01	Chr3	3513472	3514245	Pectinesterase inhibitor domain
MsG0380011697.01	Chr3	3643679	3653230	Glycoside hydrolase superfamily
MsG0380011701.01	Chr3	3754722	3757978	Actin-crosslinking
MsG0380011702.01	Chr3	3775389	3778756	Glycoside hydrolase, family 5
MsG0380012044.01	Chr3	10115297	10120949	Alpha/beta hydrolase fold-3
MsG0380012069.01	Chr3	10443642	10444667	Sulfotransferase domain
MsG0380012163.01	Chr3	11840302	11841463	#N/A
MsG0380012236.01	Chr3	13112392	13113292	Toll/interleukin-1 receptor homology domain
MsG0380012244.01	Chr3	13234171	13236044	NADPH-dependent FMN reductase-like
MsG0380012317.01	Chr3	14814582	14814902	#N/A
MsG0380012628.01	Chr3	21500731	21505928	Transferase
MsG0380012788.01	Chr3	24513936	24523680	DNA topoisomerase II, eukaryotic-type
MsG0380013369.01	Chr3	35967146	35976511	Leucine-rich repeat
MsG0380013414.01	Chr3	36903748	36905160	UDP-glucuronosyl/UDP-glucosyltransferase
MsG0380013415.01	Chr3	37025667	37026907	UDP-glucuronosyl/UDP-glucosyltransferase
MsG0380013511.01	Chr3	39766040	39766339	Late nodulin
MsG0380013534.01	Chr3	40111760	40115084	Transferase
MsG0380013665.01	Chr3	42992045	43002202	NB-ARC
MsG0380014272.01	Chr3	52230710	52231477	Legume lectin domain
MsG0380014275.01	Chr3	52283907	52284692	Legume lectin domain
MsG0380014276.01	Chr3	52298091	52314660	GrpE nucleotide exchange factor
MsG0380014323.01	Chr3	52965631	52966026	EF-hand domain
MsG0380014436.01	Chr3	54851419	54852849	#N/A
MsG0380014445.01	Chr3	54956001	54957934	Cytochrome P450
MsG0380014447.01	Chr3	54978284	54979955	Cytochrome P450
MsG0380014451.01	Chr3	55013081	55014962	Cytochrome P450
MsG0380014528.01	Chr3	56083220	56090419	NB-ARC
MsG0380014542.01	Chr3	56281508	56282140	#N/A
MsG0380014792.01	Chr3	60105715	60111319	Fatty acid desaturase domain
MsG0380014807.01	Chr3	60440921	60451012	Clathrin, heavy chain/VPS, 7-fold repeat
MsG0380014808.01	Chr3	60451084	60452015	Clathrin, heavy chain/VPS, 7-fold repeat
MsG0380014900.01	Chr3	62201826	62204228	Protein kinase domain
MsG0380014927.01	Chr3	62620138	62622403	Transferase
MsG0380014975.01	Chr3	63478356	63479670	Transcription factor, MADS-box
MsG0380015003.01	Chr3	63779636	63790311	Fungal lipase-like domain
MsG0380015059.01	Chr3	64628157	64628591	Protein kinase domain
MsG0380015060.01	Chr3	64629079	64630393	Serine-threonine/tyrosine-protein kinase, catalytic domain
MsG0380015175.01	Chr3	66245028	66251244	Flavin amine oxidase
MsG0380015178.01	Chr3	66285385	66287851	AMP-dependent synthetase/ligase
MsG0380015256.01	Chr3	67453701	67461045	F-box domain
MsG0380015261.01	Chr3	67571469	67573193	F-box domain
MsG0380015279.01	Chr3	67811611	67811941	Albumin I chain a
MsG0380015281.01	Chr3	67840419	67840751	Albumin I chain a
MsG0380015283.01	Chr3	67868079	67872526	Albumin I chain a
MsG0380015286.01	Chr3	67929415	67930286	#N/A
MsG0380015287.01	Chr3	67954300	67955069	Albumin I chain a
MsG0380015292.01	Chr3	68027500	68027892	F-box domain
MsG0380015323.01	Chr3	68434565	68448888	Serine-threonine/tyrosine-protein kinase, catalytic domain
MsG0380015468.01	Chr3	70600870	70605638	C2 domain
MsG0380015487.01	Chr3	70903635	70908040	Oxoglutarate/iron-dependent dioxygenase
MsG0380015520.01	Chr3	71342435	71343403	Polyketide cyclase/dehydrase
MsG0380015604.01	Chr3	72430036	72435280	Oxidoreductase, molybdopterin-binding domain
MsG0380015640.01	Chr3	72931260	72932019	Zf-FLZ domain
MsG0380015711.01	Chr3	74052341	74053957	Xanthine/uracil/vitamin C permease
MsG0380015811.01	Chr3	75407444	75415283	Carbonic anhydrase
MsG0380015833.01	Chr3	75713504	75721528	Alpha-N-acetylglucosaminidase, C-terminal
MsG0380015858.01	Chr3	75948480	75954454	Multicopper oxidase, type 1
MsG0380015859.01	Chr3	75984570	75985229	Multicopper oxidase, copper-binding site
MsG0380015872.01	Chr3	76154789	76159080	Cytochrome P450
MsG0380015878.01	Chr3	76202432	76202785	#N/A
MsG0380015888.01	Chr3	76318878	76336102	UDP-glucuronosyl/UDP-glucosyltransferase
MsG0380015976.01	Chr3	77412333	77417896	Tetrapeptide transporter, OPT1/isp4
MsG0380016024.01	Chr3	78097542	78099720	Zinc/iron permease
MsG0380016097.01	Chr3	79118147	79120018	Oxoglutarate/iron-dependent dioxygenase
MsG0380016129.01	Chr3	79416045	79417117	Chalcone/stilbene synthase, N-terminal
MsG0380016156.01	Chr3	79768272	79785789	Glycoside hydrolase family 16
MsG0380016224.01	Chr3	80640077	80642713	NADH-ubiquinone reductase complex 1 MLRQ subunit
MsG0380016245.01	Chr3	80905327	80914616	Pectate lyase
MsG0380016275.01	Chr3	81379696	81384073	Lanthionine synthetase C-like
MsG0380016315.01	Chr3	81862946	81866712	Myo-inositol-1-phosphate synthase
MsG0380016316.01	Chr3	81875428	81876843	Transferase
MsG0380016317.01	Chr3	81918119	81919183	Zf-FLZ domain
MsG0380016329.01	Chr3	82062935	82066691	SLC26A/SulP transporter
MsG0380016474.01	Chr3	83965279	83973592	EamA domain
MsG0380016485.01	Chr3	84101094	84103867	Serine-threonine/tyrosine-protein kinase, catalytic domain
MsG0380016490.01	Chr3	84186340	84187640	Arabinogalactan peptide, AGP
MsG0380016766.01	Chr3	87629883	87632008	Domain of unknown function DUF223
MsG0380016938.01	Chr3	89639037	89641129	Floricaula/Leafy protein, SAM domain
MsG0380017027.01	Chr3	90841419	90842576	Phytocyanin domain
MsG0380017030.01	Chr3	90961864	90963828	Myc-type, basic helix-loop-helix domain
MsG0380017122.01	Chr3	92357180	92358957	Patatin-like phospholipase domain
MsG0380017168.01	Chr3	92924956	92926346	Peptidase T2, asparaginase 2
MsG0380017170.01	Chr3	92947608	92950262	Sialate O-acetylesterase domain
MsG0380017173.01	Chr3	92989380	92994606	Protein kinase domain
MsG0380017394.01	Chr3	95767046	95767681	Proteinase inhibitor I3, Kunitz legume
MsG0380017554.01	Chr3	97822445	97823528	FAD dependent oxidoreductase
MsG0380017613.01	Chr3	98518745	98524122	CRC domain
MsG0380017625.01	Chr3	98702121	98706525	Transmembrane protein TauE-like
MsG0380017665.01	Chr3	99297526	99300025	Zinc finger, GATA-type
MsG0380017704.01	Chr3	99789659	99798783	Amino acid transporter, transmembrane domain
MsG0380017708.01	Chr3	99825159	99827445	Tubulin
MsG0380017810.01	Chr3	100881725	100882384	Thioredoxin domain
MsG0380017818.01	Chr3	100944972	100953199	Proton-dependent oligopeptide transporter family
MsG0380017841.01	Chr3	101272401	101276141	Glycoside hydrolase family 9
MsG0380017898.01	Chr3	101992505	101993791	Ornithine/DAP/Arg decarboxylase
MsG0380017901.01	Chr3	102021745	102023028	Ornithine/DAP/Arg decarboxylase
MsG0380017922.01	Chr3	102222776	102223744	Protein of unknown function DUF241, plant
MsG0380017963.01	Chr3	102674278	102677953	Mlo-related protein
MsG0380018004.01	Chr3	103199000	103201357	SAM dependent carboxyl methyltransferase
MsG0480018211.01	Chr4	1659613	1661624	#N/A
MsG0480018299.01	Chr4	3091991	3093685	Protein of unknown function DUF247, plant
MsG0480018301.01	Chr4	3115956	3117638	Protein of unknown function DUF247, plant
MsG0480018362.01	Chr4	3851748	3855521	C2 domain
MsG0480018433.01	Chr4	4813230	4821428	ABC transporter-like
MsG0480018438.01	Chr4	4890013	4891795	Oxoglutarate/iron-dependent dioxygenase
MsG0480018464.01	Chr4	5261970	5268050	SLC26A/SulP transporter
MsG0480018559.01	Chr4	6572407	6574176	Oxoglutarate/iron-dependent dioxygenase
MsG0480018568.01	Chr4	6757536	6760395	PMR5 N-terminal domain
MsG0480018569.01	Chr4	6766065	6766721	Polyketide cyclase/dehydrase
MsG0480018609.01	Chr4	7342372	7355685	Amino acid transporter, transmembrane domain
MsG0480018611.01	Chr4	7380819	7384591	Protein of unknown function DUF247, plant
MsG0480018613.01	Chr4	7461868	7463238	Protein of unknown function DUF247, plant
MsG0480018617.01	Chr4	7532905	7543608	Glycoside hydrolase family 1
MsG0480018621.01	Chr4	7641503	7646252	Glycoside hydrolase family 1
MsG0480018622.01	Chr4	7646703	7650504	Glycoside hydrolase family 1
MsG0480018625.01	Chr4	7708220	7714866	Glycoside hydrolase family 1
MsG0480018700.01	Chr4	8783895	8789004	Thiamine pyrophosphate enzyme, C-terminal TPP-binding
MsG0480018804.01	Chr4	10117604	10118702	PAR1
MsG0480018845.01	Chr4	10545002	10547736	Tubulin
MsG0480018855.01	Chr4	10650748	10654525	F-box associated interaction domain
MsG0480018890.01	Chr4	11185824	11191237	Proton-dependent oligopeptide transporter family
MsG0480019006.01	Chr4	13220573	13223820	Pyrimidine 5-nucleotidase
MsG0480019023.01	Chr4	13412394	13412675	Transferase
MsG0480019024.01	Chr4	13413229	13413654	Transferase
MsG0480019034.01	Chr4	13607672	13613606	Thiolase
MsG0480019135.01	Chr4	14913036	14913308	F-box domain
MsG0480019146.01	Chr4	15034557	15036689	NAD-dependent epimerase/dehydratase
MsG0480019187.01	Chr4	15653383	15659332	Ureohydrolase
MsG0480019209.01	Chr4	16205990	16206628	Pectinesterase inhibitor domain
MsG0480019211.01	Chr4	16234381	16234932	Pectinesterase inhibitor domain
MsG0480019344.01	Chr4	18761050	18763025	Plant peroxidase
MsG0480019345.01	Chr4	18767402	18769627	Plant peroxidase
MsG0480019346.01	Chr4	18780207	18781917	Plant peroxidase
MsG0480019350.01	Chr4	18823164	18826421	WEB family
MsG0480019424.01	Chr4	20156862	20161620	Cytochrome P450
MsG0480019427.01	Chr4	20202020	20203474	UDP-glucuronosyl/UDP-glucosyltransferase
MsG0480019509.01	Chr4	21449621	21451154	O-methyltransferase, family 2
MsG0480019510.01	Chr4	21470355	21471812	O-methyltransferase, family 2
MsG0480019513.01	Chr4	21542806	21543105	O-methyltransferase, family 2
MsG0480019532.01	Chr4	21740134	21742222	O-methyltransferase, family 2
MsG0480019533.01	Chr4	21743405	21744965	O-methyltransferase, family 2
MsG0480019663.01	Chr4	24291817	24301791	Pectinesterase, catalytic
MsG0480019817.01	Chr4	27807470	27810254	Domain of unknown function DUF642
MsG0480019818.01	Chr4	27824380	27825746	Domain of unknown function DUF642
MsG0480019874.01	Chr4	28840730	28841425	RNA polymerase Rpc34
MsG0480019881.01	Chr4	28910260	28915846	Peptidase S10, serine carboxypeptidase
MsG0480019997.01	Chr4	31581356	31585278	Alcohol dehydrogenase, zinc-type, conserved site
MsG0480020285.01	Chr4	38220605	38222668	Plant peroxidase
MsG0480020345.01	Chr4	39519674	39526513	Cytochrome P450
MsG0480020401.01	Chr4	40624616	40626387	FAS1 domain
MsG0480020722.01	Chr4	46990913	46994749	Peptidase S10, serine carboxypeptidase
MsG0480020723.01	Chr4	46996473	46999402	Peptidase S10, serine carboxypeptidase
MsG0480020754.01	Chr4	47664757	47666667	Major facilitator superfamily
MsG0480020755.01	Chr4	47675027	47676557	Major facilitator superfamily domain
MsG0480020786.01	Chr4	48261276	48265750	Short-chain dehydrogenase/reductase SDR
MsG0480020810.01	Chr4	48713334	48715048	Root cap
MsG0480020898.01	Chr4	50332280	50333185	Dirigent protein
MsG0480020970.01	Chr4	51340750	51341199	Histone H2A
MsG0480021050.01	Chr4	52685618	52687741	UDP-glucuronosyl/UDP-glucosyltransferase
MsG0480021063.01	Chr4	52905590	52907056	Extensin domain
MsG0480021084.01	Chr4	53168448	53168827	Late nodulin
MsG0480021091.01	Chr4	53295346	53296449	Leucine-rich repeat
MsG0480021133.01	Chr4	54133798	54140834	Glycoside hydrolase family 1
MsG0480021188.01	Chr4	54862371	54863356	#N/A
MsG0480021220.01	Chr4	55313831	55314121	Bifunctional inhibitor/plant lipid transfer protein/seed storage helical domain
MsG0480021223.01	Chr4	55332483	55332776	Bifunctional inhibitor/plant lipid transfer protein/seed storage helical domain
MsG0480021224.01	Chr4	55341251	55344410	Bifunctional inhibitor/plant lipid transfer protein/seed storage helical domain
MsG0480021238.01	Chr4	55672230	55682584	SANT/Myb domain
MsG0480021277.01	Chr4	56200728	56201633	Protein of unknown function DUF241, plant
MsG0480021301.01	Chr4	56478579	56479031	Histone H2A
MsG0480021319.01	Chr4	56667979	56669767	Isoprenoid synthase domain superfamily
MsG0480021320.01	Chr4	56670379	56673487	Squalene/phytoene synthase
MsG0480021325.01	Chr4	56728064	56732419	Cytochrome P450
MsG0480021433.01	Chr4	57826285	57829214	Amidase signature domain
MsG0480021526.01	Chr4	59097265	59101246	Glycoside hydrolase family 9
MsG0480021630.01	Chr4	60921784	60924291	NB-ARC
MsG0480021718.01	Chr4	63418720	63422838	Glycoside hydrolase family 9
MsG0480021719.01	Chr4	63423132	63428386	Short-chain dehydrogenase/reductase SDR
MsG0480021740.01	Chr4	63734611	63736708	FAD linked oxidase, N-terminal
MsG0480021786.01	Chr4	64253279	64254666	Glycoside hydrolase family 17
MsG0480021870.01	Chr4	65405786	65406829	#N/A
MsG0480021871.01	Chr4	65406973	65410099	#N/A
MsG0480022055.01	Chr4	67483167	67486646	3-beta hydroxysteroid dehydrogenase/isomerase
MsG0480022078.01	Chr4	67874661	67882862	Casparian strip membrane protein
MsG0480022278.01	Chr4	70564777	70567064	Fungal lipase-like domain
MsG0480022285.01	Chr4	70634192	70643841	PMR5 N-terminal domain
MsG0480022298.01	Chr4	70826081	70829347	Pyridoxal-phosphate dependent enzyme
MsG0480022337.01	Chr4	71375091	71375735	Cytochrome P450
MsG0480022387.01	Chr4	71931388	71946501	PLAT/LH2 domain
MsG0480022430.01	Chr4	72503444	72504574	NAD-binding domain superfamily
MsG0480022486.01	Chr4	73155020	73157663	FAD/NAD-binding domain
MsG0480022509.01	Chr4	73432262	73436237	EF-hand domain
MsG0480022544.01	Chr4	73931774	73933104	Myc-type, basic helix-loop-helix domain
MsG0480022581.01	Chr4	74374367	74377768	Squalene epoxidase
MsG0480022592.01	Chr4	74459893	74461936	Tetrapyrrole biosynthesis, glutamyl-tRNA reductase
MsG0480022655.01	Chr4	75130318	75134599	ABC transporter-like
MsG0480022681.01	Chr4	75417561	75419447	Heavy metal-associated domain, HMA
MsG0480022682.01	Chr4	75431665	75435690	Glycoside hydrolase, family 3, N-terminal
MsG0480022697.01	Chr4	75596381	75596536	#N/A
MsG0480022700.01	Chr4	75610593	75616090	Ccc1 family
MsG0480022734.01	Chr4	76089375	76096652	FAD linked oxidase, N-terminal
MsG0480022886.01	Chr4	78084700	78086657	Oxoglutarate/iron-dependent dioxygenase
MsG0480022889.01	Chr4	78114134	78117102	Inositol polyphosphate-related phosphatase
MsG0480022932.01	Chr4	78727925	78731379	Remorin, C-terminal
MsG0480022958.01	Chr4	79108616	79119074	Cytochrome P450
MsG0480022988.01	Chr4	79462850	79472940	Amidase signature domain
MsG0480022991.01	Chr4	79483658	79487879	Kinesin motor domain
MsG0480023059.01	Chr4	80287450	80296013	P-loop containing nucleoside triphosphate hydrolase
MsG0480023064.01	Chr4	80343746	80347859	Tubulin
MsG0480023306.01	Chr4	83567963	83576525	P-type ATPase
MsG0480023327.01	Chr4	83758351	83760442	Major facilitator superfamily
MsG0480023349.01	Chr4	84083250	84086128	Multicopper oxidase, type 1
MsG0480023418.01	Chr4	84957277	84963896	Cellulose synthase
MsG0480023421.01	Chr4	85022030	85026410	#N/A
MsG0480023446.01	Chr4	85231977	85233110	Transcription factor GRAS
MsG0480023513.01	Chr4	86313214	86316193	Ammonium transporter
MsG0480023639.01	Chr4	87985503	87988684	Tubulin
MsG0480023653.01	Chr4	88108160	88113381	Major intrinsic protein
MsG0480023672.01	Chr4	88390878	88393489	High mobility group box domain
MsG0480023677.01	Chr4	88460021	88460485	#N/A
MsG0480023678.01	Chr4	88463517	88464143	#N/A
MsG0480023735.01	Chr4	89171760	89178023	Cytochrome P450
MsG0480023898.01	Chr4	91023544	91026671	CALMODULIN-BINDING PROTEIN60
MsG0480023913.01	Chr4	91208420	91213314	Glycoside hydrolase family 9
MsG0580024109.01	Chr5	972061	973962	#N/A
MsG0580024113.01	Chr5	1028065	1029111	The fantastic four family
MsG0580024193.01	Chr5	1776713	1780108	Nucleotide-diphospho-sugar transferases
MsG0580024360.01	Chr5	3866087	3868576	Aldose 1-/Glucose-6-phosphate 1-epimerase
MsG0580024396.01	Chr5	4256984	4271345	C2 domain
MsG0580024412.01	Chr5	4519626	4522268	Cytochrome P450
MsG0580024431.01	Chr5	4900347	4905372	Hydroxymethylglutaryl-coenzyme A synthase, active site
MsG0580024441.01	Chr5	5014964	5016224	Expansin
MsG0580024502.01	Chr5	5666583	5670320	Proton-dependent oligopeptide transporter family
MsG0580024535.01	Chr5	6118582	6120774	Major intrinsic protein
MsG0580024636.01	Chr5	7478546	7481615	Plant peroxidase
MsG0580024719.01	Chr5	8767390	8767725	VQ
MsG0580024739.01	Chr5	9014656	9024870	Porin domain superfamily
MsG0580024773.01	Chr5	9518973	9520339	#N/A
MsG0580024776.01	Chr5	9562846	9564223	GH3 family
MsG0580024839.01	Chr5	10562487	10565036	Patatin-like phospholipase domain
MsG0580024865.01	Chr5	10991080	10991577	#N/A
MsG0580024909.01	Chr5	11525990	11531127	Serine-threonine/tyrosine-protein kinase, catalytic domain
MsG0580024926.01	Chr5	11729218	11730345	Polyprenyl synthetase
MsG0580024936.01	Chr5	11886747	11888330	Helix-turn-helix motif
MsG0580024968.01	Chr5	12316654	12320297	Sugar/inositol transporter
MsG0580025071.01	Chr5	13527146	13529048	GDP-mannose 4,6-dehydratase
MsG0580025093.01	Chr5	13780147	13781691	#N/A
MsG0580025106.01	Chr5	13907819	13910092	Thaumatin
MsG0580025156.01	Chr5	14581512	14587560	Amino acid transporter, transmembrane domain
MsG0580025193.01	Chr5	15066700	15072775	PLAT/LH2 domain
MsG0580025195.01	Chr5	15079078	15097218	Lipoxygenase, plant
MsG0580025200.01	Chr5	15163488	15166644	RWP-RK domain
MsG0580025214.01	Chr5	15381867	15385022	PPM-type phosphatase, divalent cation binding
MsG0580025322.01	Chr5	16938643	16939254	Hydroxymethylglutaryl-CoA reductase, class I/II
MsG0580025323.01	Chr5	16939463	16939720	Hydroxymethylglutaryl-CoA reductase, class I/II
MsG0580025378.01	Chr5	17680830	17681594	#N/A
MsG0580025527.01	Chr5	20008838	20009533	Transcription factor MYC/MYB N-terminal
MsG0580025606.01	Chr5	21185996	21189982	Alcohol dehydrogenase, zinc-type, conserved site
MsG0580025607.01	Chr5	21190307	21192743	Alcohol dehydrogenase, zinc-type, conserved site
MsG0580025632.01	Chr5	21505920	21515193	Protein kinase domain
MsG0580025670.01	Chr5	22385706	22386152	#N/A
MsG0580025689.01	Chr5	22780080	22786856	Hydroxymethylglutaryl-CoA reductase, class I/II
MsG0580025712.01	Chr5	23147181	23155628	SUF system FeS cluster assembly, SufBD
MsG0580025731.01	Chr5	23294990	23297140	Alliinase, C-terminal
MsG0580025835.01	Chr5	24904508	24916611	Xanthine/uracil/vitamin C permease
MsG0580025850.01	Chr5	25140648	25151745	NB-ARC
MsG0580025871.01	Chr5	25637073	25637879	Peptidase M10, metallopeptidase
MsG0580025873.01	Chr5	25662130	25663257	Peptidase M10, metallopeptidase
MsG0580025998.01	Chr5	28893332	28899788	Glutathione S-transferase, N-terminal
MsG0580026079.01	Chr5	30293494	30294792	Myc-type, basic helix-loop-helix domain
MsG0580026102.01	Chr5	30815987	30817891	UDP-glucuronosyl/UDP-glucosyltransferase
MsG0580026114.01	Chr5	30991050	30991922	UDP-glucuronosyl/UDP-glucosyltransferase
MsG0580026178.01	Chr5	31847822	31850709	Ribonuclease T2-like
MsG0580026311.01	Chr5	34491741	34493213	UDP-glucuronosyl/UDP-glucosyltransferase
MsG0580026343.01	Chr5	35065795	35069071	14-3-3 protein
MsG0580026371.01	Chr5	35570429	35577059	Domain of unknown function DUF223
MsG0580026446.01	Chr5	37578311	37581425	14-3-3 protein
MsG0580026506.01	Chr5	38667399	38671410	Ureide permease
MsG0580027229.01	Chr5	56686221	56687603	Putative S-adenosyl-L-methionine-dependent methyltransferase
MsG0580027754.01	Chr5	68065762	68068382	Plant peroxidase
MsG0580027756.01	Chr5	68101559	68101930	Plant lipid transfer protein/Par allergen
MsG0580027854.01	Chr5	69656213	69663443	RNA recognition motif domain
MsG0580027896.01	Chr5	70598300	70601741	Oxoglutarate/iron-dependent dioxygenase
MsG0580028129.01	Chr5	75092365	75094374	Plant peroxidase
MsG0580028357.01	Chr5	79005735	79009559	Protein kinase domain
MsG0580028364.01	Chr5	79109453	79115816	RNA recognition motif domain
MsG0580028439.01	Chr5	80520047	80526494	Jacalin-like lectin domain
MsG0580028566.01	Chr5	82494685	82497592	O-methyltransferase, family 2
MsG0580028575.01	Chr5	82715326	82718192	Plant peroxidase
MsG0580028576.01	Chr5	82718557	82719102	Plant peroxidase
MsG0580028577.01	Chr5	82740053	82746323	Plant peroxidase
MsG0580028985.01	Chr5	89931147	89932719	Myc-type, basic helix-loop-helix domain
MsG0580029210.01	Chr5	93754478	93758202	PMR5 N-terminal domain
MsG0580029251.01	Chr5	94283954	94287107	PMR5 N-terminal domain
MsG0580029302.01	Chr5	95015416	95015828	#N/A
MsG0580029359.01	Chr5	95937502	95938344	Transferase
MsG0580029435.01	Chr5	96951254	96955258	Protein kinase domain
MsG0580029676.01	Chr5	100661864	100663641	Transferase
MsG0580029696.01	Chr5	100905065	100921370	Hydroxymethylglutaryl-CoA reductase, class I/II
MsG0580029730.01	Chr5	101292728	101297371	MATH/TRAF domain
MsG0580029764.01	Chr5	101683942	101686482	Cytochrome P450
MsG0580029803.01	Chr5	102149683	102150468	Isoprenoid synthase domain superfamily
MsG0580029821.01	Chr5	102406437	102411008	Protein of unknown function DUF761, plant
MsG0580029873.01	Chr5	103219416	103219901	Cytochrome P450
MsG0580029911.01	Chr5	103884554	103890092	Cytochrome P450
MsG0580029937.01	Chr5	104221430	104223926	Cytochrome P450
MsG0580029994.01	Chr5	104866736	104887757	DNA helicase
MsG0580030139.01	Chr5	107177369	107178372	Frigida-like
MsG0580030140.01	Chr5	107179180	107181274	#N/A
MsG0580030141.01	Chr5	107231461	107232471	FAS1 domain
MsG0580030162.01	Chr5	107551630	107558342	Thiolase
MsG0580030171.01	Chr5	107730063	107731325	FAS1 domain
MsG0580030227.01	Chr5	108583096	108586242	PB1 domain
MsG0680030457.01	Chr6	3223448	3225206	Domain of unknown function DUF588
MsG0680030536.01	Chr6	4926800	4929832	#N/A
MsG0680030543.01	Chr6	4999251	5002151	#N/A
MsG0680030611.01	Chr6	6034970	6036857	Haem peroxidase
MsG0680030613.01	Chr6	6064763	6073240	Haem peroxidase
MsG0680030621.01	Chr6	6190384	6194874	Glycosyltransferase 2-like
MsG0680030629.01	Chr6	6389754	6405001	Fungal lipase-like domain
MsG0680030659.01	Chr6	6800975	6802188	Glycosyl transferase, family 8
MsG0680030725.01	Chr6	8061941	8064787	CRIB domain
MsG0680030865.01	Chr6	10650276	10652939	Phytocyanin domain
MsG0680030952.01	Chr6	12109764	12109985	Helix-loop-helix DNA-binding domain superfamily
MsG0680030965.01	Chr6	12255933	12258711	Domain of unknown function DUF4378
MsG0680031042.01	Chr6	13200830	13204503	Amino acid transporter, transmembrane domain
MsG0680031096.01	Chr6	14249418	14250491	Zinc finger, CCHC-type
MsG0680031116.01	Chr6	14716177	14720444	Proline dehydrogenase domain
MsG0680031139.01	Chr6	15030772	15032796	Endo-1,3-beta-glucanase
MsG0680031147.01	Chr6	15101245	15105964	PMR5 N-terminal domain
MsG0680031270.01	Chr6	17148465	17152993	Amino acid/polyamine transporter I
MsG0680031274.01	Chr6	17224672	17224944	#N/A
MsG0680031294.01	Chr6	17529361	17531286	#N/A
MsG0680031303.01	Chr6	17711463	17720424	BTB/POZ domain
MsG0680031505.01	Chr6	21293999	21294475	Ribosomal protein L13, eukaryotic/archaeal
MsG0680031569.01	Chr6	22409788	22415361	FKBP-type peptidyl-prolyl cis-trans isomerase domain
MsG0680031616.01	Chr6	23370727	23374165	C2 domain
MsG0680031671.01	Chr6	24435391	24436974	Annexin
MsG0680031823.01	Chr6	27378945	27391460	IQ motif, EF-hand binding site
MsG0680031841.01	Chr6	27884054	27885496	UDP-glucuronosyl/UDP-glucosyltransferase
MsG0680031843.01	Chr6	27905782	27911929	AAA+ ATPase domain
MsG0680031848.01	Chr6	28129823	28132719	Heat shock protein 70 family
MsG0680031962.01	Chr6	30845659	30848447	Ribosomal protein S7e
MsG0680031967.01	Chr6	30887999	30894553	Tetratricopeptide-like helical domain superfamily
MsG0680032015.01	Chr6	31972227	31980669	ABC transporter-like
MsG0680032033.01	Chr6	32399068	32400891	Alliinase, EGF-like domain
MsG0680032068.01	Chr6	33035645	33038346	Toll/interleukin-1 receptor homology domain
MsG0680032077.01	Chr6	33317783	33318160	Albumin I chain a
MsG0680032086.01	Chr6	33406475	33407547	Myb/SANT-like domain
MsG0680032193.01	Chr6	35916148	35916675	Pectinesterase inhibitor domain
MsG0680032241.01	Chr6	37186090	37186611	#N/A
MsG0680032531.01	Chr6	43993195	44002444	Toll/interleukin-1 receptor homology domain
MsG0680032536.01	Chr6	44112503	44125446	Kinesin motor domain
MsG0680032658.01	Chr6	47002488	47005669	NB-ARC
MsG0680032847.01	Chr6	50991445	50996295	SANT/Myb domain
MsG0680032927.01	Chr6	53228217	53228894	Hemopexin-like repeats
MsG0680032928.01	Chr6	53238736	53239365	Hemopexin-like repeats
MsG0680032938.01	Chr6	53508643	53509332	Hemopexin-like domain superfamily
MsG0680032940.01	Chr6	53512194	53512871	Hemopexin-like domain superfamily
MsG0680032942.01	Chr6	53529233	53529904	Hemopexin-like domain superfamily
MsG0680032943.01	Chr6	53534501	53535184	Hemopexin-like domain superfamily
MsG0680033146.01	Chr6	58096337	58106155	AMP-dependent synthetase/ligase
MsG0680033367.01	Chr6	63229244	63238489	Glutamine synthetase, catalytic domain
MsG0680033368.01	Chr6	63273376	63274923	AMP-dependent synthetase/ligase
MsG0680033375.01	Chr6	63506599	63512536	ABC transporter-like
MsG0680034238.01	Chr6	84228689	84229327	Proteinase inhibitor I3, Kunitz legume
MsG0680034239.01	Chr6	84237662	84238312	Proteinase inhibitor I3, Kunitz legume
MsG0680034240.01	Chr6	84241540	84242202	Proteinase inhibitor I3, Kunitz legume
MsG0680034253.01	Chr6	84454973	84468604	Transferrin receptor-like, dimerisation domain
MsG0680034254.01	Chr6	84512330	84512986	Proteinase inhibitor I3, Kunitz legume
MsG0680034294.01	Chr6	85210470	85211099	Terpene synthase, metal-binding domain
MsG0680034299.01	Chr6	85259143	85262731	Terpene synthase, N-terminal domain
MsG0680034300.01	Chr6	85278912	85279748	F-box domain
MsG0680034301.01	Chr6	85289600	85291853	Cytochrome P450
MsG0680034306.01	Chr6	85318448	85322056	Terpene synthase, N-terminal domain
MsG0680034310.01	Chr6	85368543	85370170	Cytochrome P450
MsG0680034312.01	Chr6	85413390	85414232	Cytochrome P450
MsG0680034321.01	Chr6	85647419	85658434	Terpene synthase, N-terminal domain
MsG0680034330.01	Chr6	85800452	85808700	Cytochrome P450
MsG0680034332.01	Chr6	85845819	85847108	Transferase
MsG0680034333.01	Chr6	85852298	85862132	ABC transporter-like
MsG0680034343.01	Chr6	86010415	86011257	F-box domain
MsG0680034348.01	Chr6	86061707	86070075	Terpene synthase, N-terminal domain
MsG0680034351.01	Chr6	86111591	86115215	Terpene synthase, N-terminal domain
MsG0680034352.01	Chr6	86127631	86131469	Terpene synthase, N-terminal domain
MsG0680034354.01	Chr6	86162698	86163231	Cytochrome P450
MsG0680034356.01	Chr6	86202289	86202690	Cytochrome P450
MsG0680034357.01	Chr6	86202716	86203687	Cytochrome P450
MsG0680034362.01	Chr6	86249557	86251466	Cytochrome P450
MsG0680034363.01	Chr6	86303314	86303739	Terpene synthase, metal-binding domain
MsG0680034366.01	Chr6	86367861	86371610	Terpene synthase, N-terminal domain
MsG0680034369.01	Chr6	86420015	86423853	Terpene synthase, N-terminal domain
MsG0680034370.01	Chr6	86452030	86453561	Cytochrome P450
MsG0680034372.01	Chr6	86479442	86484596	Cytochrome P450
MsG0680034410.01	Chr6	87175661	87182007	Protein of unknown function DUF599
MsG0680034415.01	Chr6	87250996	87251652	Proteinase inhibitor I3, Kunitz legume
MsG0680034417.01	Chr6	87266448	87270564	Proteinase inhibitor I3, Kunitz legume
MsG0680034418.01	Chr6	87290592	87297361	Oxidoreductase, N-terminal
MsG0680034492.01	Chr6	88492563	88499667	ShKT domain
MsG0680034497.01	Chr6	88557031	88559958	Phytocyanin domain
MsG0680034531.01	Chr6	89868964	89874096	Coatomer beta subunit, C-terminal
MsG0680034852.01	Chr6	95573617	95581325	Nucleotide-diphospho-sugar transferase
MsG0680034928.01	Chr6	96730557	96733804	Proteinase inhibitor I3, Kunitz legume
MsG0680034974.01	Chr6	97245577	97253236	Glycoside hydrolase family 1
MsG0680035096.01	Chr6	98765378	98765977	Toll/interleukin-1 receptor homology domain
MsG0680035180.01	Chr6	100168115	100169524	#N/A
MsG0680035187.01	Chr6	100306889	100314934	Toll/interleukin-1 receptor homology domain
MsG0680035200.01	Chr6	100488909	100496981	Toll/interleukin-1 receptor homology domain
MsG0680035350.01	Chr6	103015488	103021264	Kinesin motor domain
MsG0680035354.01	Chr6	103091647	103093077	#N/A
MsG0680035514.01	Chr6	107253168	107260599	Proteasome, subunit alpha/beta
MsG0680035565.01	Chr6	108532717	108533307	Aldose 1-/Glucose-6-phosphate 1-epimerase
MsG0680035567.01	Chr6	108549092	108551467	Aldose 1-/Glucose-6-phosphate 1-epimerase
MsG0680035606.01	Chr6	109159897	109173230	UDP-glucuronosyl/UDP-glucosyltransferase
MsG0680035608.01	Chr6	109240060	109241866	PLAC8 motif-containing protein
MsG0680035706.01	Chr6	111001501	111008237	Nucleoside phosphorylase domain
MsG0680035733.01	Chr6	111379349	111381840	Xyloglucan endo-transglycosylase, C-terminal
MsG0680035752.01	Chr6	111686874	111687383	Polyketide cyclase/dehydrase
MsG0680035753.01	Chr6	111702529	111703038	Polyketide cyclase/dehydrase
MsG0680035881.01	Chr6	113882401	113889687	Terpene synthase, conserved site
MsG0780035930.01	Chr7	234924	236645	SWEET sugar transporter
MsG0780036199.01	Chr7	4615850	4619383	WRKY domain
MsG0780036261.01	Chr7	5540627	5545071	Major intrinsic protein
MsG0780036318.01	Chr7	6353660	6357502	SPX domain
MsG0780036480.01	Chr7	8717472	8718344	6-phosphogluconate dehydrogenase-like, C-terminal domain superfamily
MsG0780036481.01	Chr7	8718366	8718910	UDP-glucose/GDP-mannose dehydrogenase, N-terminal
MsG0780036508.01	Chr7	9036690	9038102	Endo-1,3-beta-glucanase
MsG0780036556.01	Chr7	9747734	9749181	Transferase
MsG0780036557.01	Chr7	9760448	9761920	Transferase
MsG0780036561.01	Chr7	9834669	9836123	Transferase
MsG0780036611.01	Chr7	10592720	10599972	Alpha/beta hydrolase fold-1
MsG0780036687.01	Chr7	11864592	11865984	Cation transporter
MsG0780036812.01	Chr7	14322161	14324958	Proline dehydrogenase domain
MsG0780036835.01	Chr7	14773704	14774876	Dirigent protein
MsG0780036890.01	Chr7	15822401	15823083	Leucine-rich repeat
MsG0780036976.01	Chr7	17429009	17430237	Domain of unknown function DUF588
MsG0780036981.01	Chr7	17484031	17484312	EF-hand domain pair
MsG0780036982.01	Chr7	17493593	17494006	EF-hand domain
MsG0780036983.01	Chr7	17508022	17508435	EF-hand domain
MsG0780036984.01	Chr7	17512886	17513299	EF-hand domain
MsG0780036992.01	Chr7	17643236	17649563	Chromo/chromo shadow domain
MsG0780037052.01	Chr7	18600816	18605431	Actin family
MsG0780037069.01	Chr7	18918929	18920911	Exocyst complex component Exo70
MsG0780037353.01	Chr7	24137801	24138328	Pectinesterase inhibitor domain
MsG0780037459.01	Chr7	26279310	26298108	UbiB domain
MsG0780037498.01	Chr7	26993334	26995295	MFS transporter superfamily
MsG0780037673.01	Chr7	30743226	30747557	Terpene synthase, metal-binding domain
MsG0780037715.01	Chr7	31855037	31857584	Terpene synthase, conserved site
MsG0780037814.01	Chr7	33671546	33673292	SANT/Myb domain
MsG0780038060.01	Chr7	39285958	39291337	Carotenoid oxygenase
MsG0780038306.01	Chr7	43889143	43891198	Pectinesterase, catalytic
MsG0780038307.01	Chr7	43905819	43908187	Pectinesterase, catalytic
MsG0780038643.01	Chr7	50331751	50337352	#N/A
MsG0780038647.01	Chr7	50419843	50424976	Pectate lyase
MsG0780038804.01	Chr7	53264168	53267304	Multicopper oxidase, type 1
MsG0780038810.01	Chr7	53416957	53421326	B3 DNA binding domain
MsG0780038887.01	Chr7	54667122	54667427	#N/A
MsG0780039235.01	Chr7	60324750	60337746	SGNH hydrolase-type esterase domain
MsG0780039237.01	Chr7	60387494	60391754	GDSL lipase/esterase
MsG0780039238.01	Chr7	60409370	60422900	Fibronectin type III
MsG0780039257.01	Chr7	60846413	60851649	PMR5 N-terminal domain
MsG0780039325.01	Chr7	62061881	62063311	UDP-glucuronosyl/UDP-glucosyltransferase
MsG0780039326.01	Chr7	62075713	62077143	UDP-glucuronosyl/UDP-glucosyltransferase
MsG0780039515.01	Chr7	65107901	65109163	FAS1 domain
MsG0780039571.01	Chr7	66030777	66032612	Protein of unknown function DUF247, plant
MsG0780039619.01	Chr7	66765348	66772370	Putative S-adenosyl-L-methionine-dependent methyltransferase
MsG0780039682.01	Chr7	67506313	67506501	#N/A
MsG0780039725.01	Chr7	68130619	68133165	Leucine-rich repeat
MsG0780039817.01	Chr7	69386477	69392999	Gdt1 family
MsG0780039834.01	Chr7	69569501	69578640	Peptidase S10, serine carboxypeptidase
MsG0780039837.01	Chr7	69592943	69595600	Aspartic peptidase A1 family
MsG0780039873.01	Chr7	69972237	69978516	Cytochrome c, class IA/ IB
MsG0780039891.01	Chr7	70190066	70192412	Cyclin P/U
MsG0780039893.01	Chr7	70200301	70203060	Copine
MsG0780039918.01	Chr7	70437148	70443782	Peptidase S8/S53 domain
MsG0780039926.01	Chr7	70544855	70548175	Serine-threonine/tyrosine-protein kinase, catalytic domain
MsG0780039947.01	Chr7	70937831	70938463	AP2/ERF domain
MsG0780039948.01	Chr7	70950307	70952919	AP2/ERF domain
MsG0780039960.01	Chr7	71121196	71125089	Protein kinase domain
MsG0780039991.01	Chr7	71612856	71616328	BRO1 domain
MsG0780040014.01	Chr7	72024028	72028309	Cobalamin-independent methionine synthase MetE, C-terminal/archaeal
MsG0780040020.01	Chr7	72116704	72118231	Nucleoside phosphatase GDA1/CD39
MsG0780040021.01	Chr7	72118427	72119306	Nucleoside phosphatase GDA1/CD39
MsG0780040022.01	Chr7	72121183	72122371	Nucleoside phosphatase GDA1/CD39
MsG0780040025.01	Chr7	72156581	72159987	Nucleoside phosphatase GDA1/CD39
MsG0780040117.01	Chr7	73227857	73229625	Glycoside hydrolase family 16
MsG0780040137.01	Chr7	73524285	73527835	Nucleoside phosphatase GDA1/CD39
MsG0780040139.01	Chr7	73546157	73559480	Nucleoside phosphatase GDA1/CD39
MsG0780040275.01	Chr7	75301142	75303892	Alpha/beta hydrolase fold-1
MsG0780040328.01	Chr7	75986586	75990091	Alpha-L-arabinofuranosidase, C-terminal
MsG0780040397.01	Chr7	76999398	77001079	Oxoglutarate/iron-dependent dioxygenase
MsG0780040530.01	Chr7	78827378	78835650	Tetrapeptide transporter, OPT1/isp4
MsG0780040555.01	Chr7	79151516	79151785	#N/A
MsG0780040560.01	Chr7	79194549	79195517	Leucine-rich repeat
MsG0780040589.01	Chr7	79590628	79592089	DC1
MsG0780040611.01	Chr7	79975706	79976176	Dirigent protein
MsG0780040614.01	Chr7	80007675	80008145	Dirigent protein
MsG0780040637.01	Chr7	80413795	80414714	The fantastic four family
MsG0780040727.01	Chr7	81687785	81688213	AP2/ERF domain
MsG0780040729.01	Chr7	81693791	81694507	AP2/ERF domain
MsG0780040768.01	Chr7	82216170	82232863	Proton-dependent oligopeptide transporter family
MsG0780040769.01	Chr7	82236562	82237086	Proton-dependent oligopeptide transporter family
MsG0780040770.01	Chr7	82237117	82239563	Proton-dependent oligopeptide transporter family
MsG0780040776.01	Chr7	82296421	82308284	Proton-dependent oligopeptide transporter family
MsG0780040783.01	Chr7	82388637	82392691	ABC transporter-like
MsG0780040799.01	Chr7	82635853	82639274	Protein kinase domain
MsG0780040928.01	Chr7	84352446	84355540	Major intrinsic protein
MsG0780040935.01	Chr7	84477130	84483100	Zinc finger, CCHC-type
MsG0780040942.01	Chr7	84578247	84581524	Aromatic amino acid lyase
MsG0780040944.01	Chr7	84621577	84625253	Aromatic amino acid lyase
MsG0780040945.01	Chr7	84627398	84627901	L-Aspartase-like
MsG0780040978.01	Chr7	85115891	85118422	S-adenosylmethionine synthetase
MsG0780040990.01	Chr7	85283077	85284159	S-adenosylmethionine synthetase
MsG0780041040.01	Chr7	85767100	85767810	#N/A
MsG0780041047.01	Chr7	85837987	85839768	Protein kinase domain
MsG0780041096.01	Chr7	86491938	86535394	ABC transporter-like
MsG0780041118.01	Chr7	86837641	86839430	Basic-leucine zipper domain
MsG0780041132.01	Chr7	86955619	86956841	Glutaredoxin
MsG0780041179.01	Chr7	87677577	87678272	Late embryogenesis abundant protein, LEA-14
MsG0780041180.01	Chr7	87691774	87692406	Late embryogenesis abundant protein, LEA-14
MsG0780041219.01	Chr7	88391573	88400509	#N/A
MsG0780041235.01	Chr7	88577936	88582472	MATH/TRAF domain
MsG0780041246.01	Chr7	88759035	88760363	Plant peroxidase
MsG0780041248.01	Chr7	88773621	88773866	Plant peroxidase
MsG0780041250.01	Chr7	88801041	88805830	RNA recognition motif domain
MsG0780041273.01	Chr7	89024468	89024893	Histone H2A
MsG0780041317.01	Chr7	89514625	89517563	Pectinesterase, catalytic
MsG0780041327.01	Chr7	89655476	89659070	Pectinesterase, catalytic
MsG0780041393.01	Chr7	90414549	90419407	Bicarbonate transporter, C-terminal
MsG0780041397.01	Chr7	90475918	90476715	Short-chain dehydrogenase/reductase SDR
MsG0780041400.01	Chr7	90491696	90493413	Globin
MsG0780041436.01	Chr7	90841266	90853293	Expansin
MsG0780041500.01	Chr7	91731592	91732239	Wall-associated receptor kinase, galacturonan-binding domain
MsG0780041515.01	Chr7	91904524	91914275	Alpha/beta hydrolase fold-1
MsG0780041533.01	Chr7	92099509	92099829	Rapid ALkalinization Factor
MsG0780041567.01	Chr7	92498175	92502281	GHMP kinase, ATP-binding, conserved site
MsG0780041636.01	Chr7	93319708	93320669	#N/A
MsG0780041710.01	Chr7	94307905	94317323	F-box-like domain superfamily
MsG0780041784.01	Chr7	95109321	95110427	#N/A
MsG0780041823.01	Chr7	95582131	95583303	RNA recognition motif domain
MsG0880041857.01	Chr8	294146	295336	Protein of unknown function DUF247, plant
MsG0880041880.01	Chr8	628776	638159	MATH/TRAF domain
MsG0880041882.01	Chr8	661156	668291	MATH/TRAF domain
MsG0880041925.01	Chr8	1266579	1268113	Acyl transferase/acyl hydrolase/lysophospholipase
MsG0880041927.01	Chr8	1314881	1320675	Patatin-like phospholipase domain
MsG0880041976.01	Chr8	2024990	2030805	Alpha/Beta hydrolase fold
MsG0880041977.01	Chr8	2040034	2041613	Alpha/beta hydrolase fold-1
MsG0880041986.01	Chr8	2177506	2178425	Zf-FLZ domain
MsG0880042090.01	Chr8	3549444	3555330	Calponin homology domain
MsG0880042130.01	Chr8	4169596	4172096	Glycoside hydrolase family 17
MsG0880042287.01	Chr8	6542530	6543348	ER lumen protein retaining receptor
MsG0880042369.01	Chr8	7691130	7692137	Sulfotransferase domain
MsG0880042441.01	Chr8	8736645	8741062	PLAT/LH2 domain
MsG0880042444.01	Chr8	8778157	8784992	PLAT/LH2 domain
MsG0880042445.01	Chr8	8793756	8796748	Lipoxygenase, C-terminal
MsG0880042455.01	Chr8	9091190	9093388	Acid phosphatase, class B-like
MsG0880042459.01	Chr8	9135476	9138165	Protein kinase-like domain superfamily
MsG0880042460.01	Chr8	9142443	9144133	Protein kinase domain
MsG0880042462.01	Chr8	9151637	9153420	Protein kinase domain
MsG0880042481.01	Chr8	9408981	9415033	Protein kinase domain
MsG0880042515.01	Chr8	9888103	9891014	Peptidase M20
MsG0880042625.01	Chr8	11582336	11587345	PLAT/LH2 domain
MsG0880042629.01	Chr8	11679801	11684882	PLAT/LH2 domain
MsG0880042631.01	Chr8	11702229	11707354	PLAT/LH2 domain
MsG0880042635.01	Chr8	11761343	11764762	Lipoxygenase, plant
MsG0880042638.01	Chr8	11770179	11771592	PLAT/LH2 domain
MsG0880042640.01	Chr8	11791328	11796068	PLAT/LH2 domain
MsG0880042641.01	Chr8	11831655	11836307	PLAT/LH2 domain
MsG0880042642.01	Chr8	11862340	11864914	Lipoxygenase, plant
MsG0880042644.01	Chr8	11892965	11899354	PLAT/LH2 domain
MsG0880042664.01	Chr8	12159753	12160400	PGG domain
MsG0880042735.01	Chr8	13351814	13355366	Protein of unknown function DUF594
MsG0880042744.01	Chr8	13447653	13450012	Protein kinase domain
MsG0880042810.01	Chr8	14348820	14354735	GDSL lipase/esterase
MsG0880042831.01	Chr8	14646094	14646404	Knottin, scorpion toxin-like
MsG0880042836.01	Chr8	14695680	14711688	Pectinesterase, catalytic
MsG0880042930.01	Chr8	16175840	16191681	FAD linked oxidase, N-terminal
MsG0880042956.01	Chr8	16649849	16652168	Cytochrome P450
MsG0880043031.01	Chr8	17904400	17904609	Protein of unknown function DUF3339
MsG0880043164.01	Chr8	20009428	20012755	PRONE domain
MsG0880043279.01	Chr8	21904806	21905342	C2 domain
MsG0880043280.01	Chr8	21914696	21915232	C2 domain
MsG0880043286.01	Chr8	21985126	21985677	C2 domain
MsG0880043313.01	Chr8	22420146	22421036	2S globulin
MsG0880043495.01	Chr8	25653667	25656575	Mitochondrial carrier protein
MsG0880043523.01	Chr8	26143222	26145767	Protein kinase domain
MsG0880043542.01	Chr8	26315989	26317398	Protein of unknown function DUF247, plant
MsG0880043544.01	Chr8	26365949	26366407	Hemopexin-like repeats
MsG0880043546.01	Chr8	26397442	26402272	Hemopexin-like domain superfamily
MsG0880043548.01	Chr8	26438358	26442136	Annexin repeat
MsG0880043551.01	Chr8	26459506	26461269	Annexin
MsG0880043854.01	Chr8	31635854	31653705	Toll/interleukin-1 receptor homology domain
MsG0880043874.01	Chr8	31950431	31958828	Glycoside hydrolase, family 35
MsG0880043876.01	Chr8	31989398	31991595	Pectinesterase, catalytic
MsG0880043882.01	Chr8	32033607	32036847	Pectinesterase, catalytic
MsG0880043953.01	Chr8	33299846	33301001	Bet v I/Major latex protein
MsG0880044042.01	Chr8	34701029	34705030	Acid phosphatase, class B-like
MsG0880044043.01	Chr8	34710070	34713523	Serine-threonine/tyrosine-protein kinase, catalytic domain
MsG0880044067.01	Chr8	35094340	35097433	Methyladenine glycosylase
MsG0880044284.01	Chr8	39456057	39464463	Protein kinase domain
MsG0880044634.01	Chr8	46030996	46032365	Amino acid transporter, transmembrane domain
MsG0880044883.01	Chr8	50883419	50887937	Galectin, carbohydrate recognition domain
MsG0880044954.01	Chr8	51957894	51966951	Dehydrogenase, E1 component
MsG0880045066.01	Chr8	53681614	53683455	BURP domain
MsG0880045071.01	Chr8	53751917	53754411	BURP domain
MsG0880045099.01	Chr8	54184486	54190659	Type II pantothenate kinase
MsG0880045128.01	Chr8	54608076	54608971	Sulfotransferase domain
MsG0880045130.01	Chr8	54620768	54621757	Sulfotransferase domain
MsG0880045131.01	Chr8	54631610	54635279	Sulfotransferase domain
MsG0880045132.01	Chr8	54642824	54649172	Sulfotransferase domain
MsG0880045233.01	Chr8	56188034	56189434	UDP-glucuronosyl/UDP-glucosyltransferase
MsG0880045313.01	Chr8	57342656	57349263	F-box domain
MsG0880045314.01	Chr8	57382053	57392002	Major facilitator superfamily
MsG0880045454.01	Chr8	59333837	59339267	Tetratricopeptide-like helical domain superfamily
MsG0880045629.01	Chr8	61964337	61965785	Thaumatin
MsG0880045647.01	Chr8	62148351	62150133	#N/A
MsG0880045671.01	Chr8	62480440	62489986	D-galactoside/L-rhamnose binding SUEL lectin domain
MsG0880045686.01	Chr8	62710598	62712814	Plant peroxidase
MsG0880045709.01	Chr8	63081420	63081944	Homeobox-like domain superfamily
MsG0880045801.01	Chr8	64666945	64669826	Multicopper oxidase, type 1
MsG0880045851.01	Chr8	65467933	65469399	UDP-glucuronosyl/UDP-glucosyltransferase
MsG0880045852.01	Chr8	65478080	65482549	UDP-glucuronosyl/UDP-glucosyltransferase
MsG0880045854.01	Chr8	65485630	65487104	UDP-glucuronosyl/UDP-glucosyltransferase
MsG0880045856.01	Chr8	65529324	65530485	UDP-glucuronosyl/UDP-glucosyltransferase
MsG0880045858.01	Chr8	65549780	65550067	Tyrosinase copper-binding domain
MsG0880045873.01	Chr8	65828475	65829488	Protein kinase domain
MsG0880045879.01	Chr8	65913873	65915467	Late embryogenesis abundant protein, LEA-14
MsG0880045882.01	Chr8	65946401	65950502	O-methyltransferase, family 3
MsG0880045887.01	Chr8	66000371	66001732	Transferase
MsG0880045893.01	Chr8	66064119	66067146	Protein kinase domain
MsG0880045955.01	Chr8	66893202	66897395	Plant peroxidase
MsG0880045958.01	Chr8	66942863	66944593	#N/A
MsG0880045960.01	Chr8	66968660	66970459	Alpha/beta hydrolase fold-1
MsG0880045990.01	Chr8	67348332	67349720	Transferase
MsG0880046037.01	Chr8	68076640	68093974	Myc-type, basic helix-loop-helix domain
MsG0880046067.01	Chr8	68529789	68534947	Inositol polyphosphate-related phosphatase
MsG0880046071.01	Chr8	68614673	68618862	Copper amine oxidase
MsG0880046095.01	Chr8	68956221	68962846	Potassium transporter
MsG0880046194.01	Chr8	70387192	70388771	RmlD-like substrate binding domain
MsG0880046206.01	Chr8	70545837	70552856	BAG domain
MsG0880046217.01	Chr8	70662540	70662827	#N/A
MsG0880046372.01	Chr8	72531776	72532024	#N/A
MsG0880046434.01	Chr8	73339292	73339687	Bifunctional inhibitor/plant lipid transfer protein/seed storage helical domain
MsG0880046437.01	Chr8	73371742	73392156	ABC transporter-like
MsG0880046550.01	Chr8	74760723	74762449	UspA
MsG0880046573.01	Chr8	75022722	75027592	Peptidyl-arginine deiminase, Porphyromonas-type
MsG0880046640.01	Chr8	76031953	76032465	AP2/ERF domain
MsG0880046693.01	Chr8	76837089	76840310	Protein of unknown function DUF92, TMEM19
MsG0880046696.01	Chr8	76913178	76917025	Protein kinase domain
MsG0880046754.01	Chr8	77687866	77688964	#N/A
MsG0880046768.01	Chr8	77835516	77836757	Plant peroxidase
MsG0880046942.01	Chr8	80229577	80234641	Copper amine oxidase
MsG0880046944.01	Chr8	80239682	80240086	Copper amine oxidase, N2-terminal
MsG0880046945.01	Chr8	80246533	80250391	Copper amine oxidase
MsG0880046946.01	Chr8	80276025	80280790	Copper amine oxidase
MsG0880046974.01	Chr8	80562214	80564971	Protein DMP
MsG0880046980.01	Chr8	80612569	80616480	Inosine/uridine-preferring nucleoside hydrolase domain
MsG0880046982.01	Chr8	80620014	80620896	Inosine/uridine-preferring nucleoside hydrolase domain
MsG0880046983.01	Chr8	80627033	80637109	Inosine/uridine-preferring nucleoside hydrolase domain
MsG0880047093.01	Chr8	81841375	81843827	Heavy metal-associated domain, HMA
MsG0880047113.01	Chr8	82124624	82125709	NAD-binding domain superfamily
MsG0880047183.01	Chr8	83077832	83079502	#N/A
MsG0880047360.01	Chr8	85253461	85253952	Dimeric alpha-beta barrel
MsG0880047383.01	Chr8	85516155	85518131	Plant peroxidase
MsG0880047397.01	Chr8	85706166	85710836	Oxygen oxidoreductase covalent FAD-binding site
MsG0880047404.01	Chr8	85795976	85803797	D-galactoside/L-rhamnose binding SUEL lectin domain
MsG0880047413.01	Chr8	85944102	85945697	Protein kinase-like domain superfamily
MsG0880047445.01	Chr8	86408610	86421750	P-type ATPase
MsG0880047542.01	Chr8	87848860	87851629	Domain of unknown function DUF828
MsG0880047593.01	Chr8	88450902	88451117	#N/A
MsG0880047649.01	Chr8	89187756	89190865	#N/A
MsG0880047667.01	Chr8	89411056	89412455	Pectate lyase
MsG0880047704.01	Chr8	89813234	89814448	#N/A
MsG0880047714.01	Chr8	89909623	89913949	DOMON domain
MsG0880047722.01	Chr8	90011077	90015129	Cytochrome P450
MsG0880047724.01	Chr8	90046167	90047406	Plant peroxidase
MsG0880047769.01	Chr8	90586963	90588104	START domain
MsG0080047817.01	contig113end	30734	31213	Polyketide cyclase/dehydrase
MsG0080047923.01	contig144end	5413	7288	F-box domain
MsG0080048028.01	contig176end	35367	36056	UDP-glucuronosyl/UDP-glucosyltransferase
MsG0080048405.01	contig304end	6567	10240	Protein of unknown function DUF962
MsG0080048426.01	contig313end	79469	81472	Albumin I chain a
MsG0080048506.01	contig339end	3648	7080	Extensin domain
MsG0080048507.01	contig339end	14633	18450	Extensin domain
MsG0080048509.01	contig340end	10003	11475	UDP-glucuronosyl/UDP-glucosyltransferase
MsG0080048596.01	contig366end	6886	7503	Thiamine pyrophosphate enzyme, N-terminal TPP-binding domain
MsG0080048717.01	contig408end	42503	46149	Protein kinase domain
MsG0080048965.01	contig573end	20698	22898	Trehalose-phosphatase
MsG0080049045.01	contig633end	19216	22336	Fructose-bisphosphate aldolase, class-I
