# Supplementary material for: Genome-Wide Association Analysis Coupled With Transcriptome Analysis Reveals Candidate Genes Related to Salt Stress in Alfalfa (Medicago sativa L.)
Source: Front Plant Sci. 2022 Feb 3;12:826584. doi: 10.3389/fpls.2021.826584 (PMC8850473; doi:10.3389/fpls.2021.826584)
Supplement: Supplementary Table 7 — Upregulated genes common to both leaves and roots under salt stress. [file Table_7.XLSX]

## Sheet: Sheet1
Gene ID	Chr	Pos_S	Pos_E	Annotation
MsG0180000284.01	Chr1	3830734	3831261	AP2/ERF domain
MsG0180000340.01	Chr1	4656238	4657294	Phytosulfokine
MsG0180000482.01	Chr1	6686677	6687126	Protein of unknown function DUF1677, plant
MsG0180000562.01	Chr1	7906140	7916374	SNF2-related, N-terminal domain
MsG0180000751.01	Chr1	10664964	10674626	GHMP kinase N-terminal domain
MsG0180000812.01	Chr1	11519926	11539528	Histidine kinase/HSP90-like ATPase superfamily
MsG0180000980.01	Chr1	14042475	14046458	PPM-type phosphatase, divalent cation binding
MsG0180001048.01	Chr1	15197183	15199745	Leucine-rich repeat
MsG0180001152.01	Chr1	16619892	16623919	Oxoglutarate/iron-dependent dioxygenase
MsG0180001158.01	Chr1	16674491	16674787	#N/A
MsG0180001447.01	Chr1	21330063	21333082	O-methyltransferase, family 2
MsG0180001453.01	Chr1	21444905	21457575	O-methyltransferase, family 2
MsG0180001522.01	Chr1	22626180	22628242	Seed maturation protein
MsG0180001598.01	Chr1	23914752	23916023	#N/A
MsG0180002050.01	Chr1	31678119	31684754	C2 domain
MsG0180003253.01	Chr1	59154785	59160668	Homeobox domain
MsG0180003435.01	Chr1	62271699	62272760	Late embryogenesis abundant protein LEA
MsG0180003462.01	Chr1	62641407	62642767	Thaumatin
MsG0180003601.01	Chr1	65026421	65033431	Ubiquitin domain
MsG0180003950.01	Chr1	70812519	70818804	Biotin/lipoyl attachment
MsG0180004090.01	Chr1	73175781	73180964	Sieve element occlusion, N-terminal
MsG0180004111.01	Chr1	73520325	73520877	Proteinase inhibitor I13, potato inhibitor I
MsG0180004244.01	Chr1	75492036	75492659	Cys/Met metabolism, pyridoxal phosphate-dependent enzyme
MsG0180004354.01	Chr1	76816548	76817300	Late embryogenesis abundant protein, LEA-14
MsG0180004369.01	Chr1	77056740	77062547	Cys/Met metabolism, pyridoxal phosphate-dependent enzyme
MsG0180004483.01	Chr1	78690577	78716244	Barwin domain
MsG0180004770.01	Chr1	82507219	82508351	SANT/Myb domain
MsG0180005253.01	Chr1	89215012	89218682	Transcription factor, GTP-binding domain
MsG0180005255.01	Chr1	89235209	89235928	Translation elongation factor EFTu/EF1A, C-terminal
MsG0180005256.01	Chr1	89236144	89236644	Transcription factor, GTP-binding domain
MsG0180005450.01	Chr1	91989108	91993000	#N/A
MsG0180005542.01	Chr1	93058073	93058819	Protein of unknown function DUF688
MsG0180005555.01	Chr1	93231351	93236084	Chlorophyll A-B binding protein
MsG0180005586.01	Chr1	93642727	93647189	Homocysteine-binding domain
MsG0180005685.01	Chr1	94900568	94904605	Protein kinase domain
MsG0180005813.01	Chr1	96519171	96522011	Alcohol dehydrogenase, zinc-type, conserved site
MsG0180006125.01	Chr1	100399207	100406639	Aluminum-activated malate transporter
MsG0280006524.01	Chr2	3102464	3103849	PB1 domain
MsG0280006550.01	Chr2	3359484	3359972	Cysteine-rich secretory protein, allergen V5/Tpx-1-related
MsG0280006694.01	Chr2	5075659	5077482	Tyrosinase copper-binding domain
MsG0280007201.01	Chr2	11859977	11865680	Aspartic peptidase domain superfamily
MsG0280007227.01	Chr2	12190936	12195573	RNA recognition motif domain
MsG0280007277.01	Chr2	12975062	12975466	Stigma-specific protein Stig1
MsG0280007365.01	Chr2	14567308	14567715	Stigma-specific protein Stig1
MsG0280007396.01	Chr2	14902861	14903268	Stigma-specific protein Stig1
MsG0280007423.01	Chr2	15219065	15219478	Plastid lipid-associated protein/fibrillin conserved domain
MsG0280007865.01	Chr2	21977437	21977679	#N/A
MsG0280007868.01	Chr2	22042556	22043593	Glycoside hydrolase family 17
MsG0280007916.01	Chr2	22878041	22878971	Bet v I/Major latex protein
MsG0280008072.01	Chr2	25103180	25106203	Cytochrome P450
MsG0280008098.01	Chr2	25454846	25458439	Molybdenum cofactor sulfurase, C-terminal
MsG0280008139.01	Chr2	25943166	25947983	Peptidase M41
MsG0280008417.01	Chr2	31415776	31421583	Aldehyde dehydrogenase domain
MsG0280008717.01	Chr2	37162800	37174014	Sugar/inositol transporter
MsG0280009326.01	Chr2	50409688	50413188	Reversibly glycosylated polypeptide
MsG0280009636.01	Chr2	55685200	55688627	Oxoglutarate/iron-dependent dioxygenase
MsG0280009858.01	Chr2	59471603	59475346	Cytochrome P450
MsG0280009859.01	Chr2	59482251	59485931	Cytochrome P450
MsG0280009899.01	Chr2	60375295	60375843	Proteinase inhibitor I3, Kunitz legume
MsG0280010128.01	Chr2	65078470	65081265	Leucine-rich repeat
MsG0280010228.01	Chr2	66405016	66414922	Knottin, scorpion toxin-like
MsG0280010252.01	Chr2	66797296	66799666	NAC domain
MsG0280010274.01	Chr2	67100321	67110176	Protein RETICULATA-related
MsG0280010895.01	Chr2	76490389	76492015	Glycoside hydrolase, family 35
MsG0280010896.01	Chr2	76492089	76496381	D-galactoside/L-rhamnose binding SUEL lectin domain
MsG0280010945.01	Chr2	77439249	77449855	ABC transporter-like
MsG0280011290.01	Chr2	82037719	82041124	Proton-dependent oligopeptide transporter family
MsG0380011870.01	Chr3	6680960	6685929	Nucleic acid-binding, OB-fold
MsG0380012443.01	Chr3	16655377	16669111	Glycoside hydrolase, family 79
MsG0380012740.01	Chr3	23798091	23802134	Glycoside hydrolase, family 28
MsG0380013814.01	Chr3	46045850	46047592	Domain of unknown function DUF4283
MsG0380014264.01	Chr3	52107086	52112471	Protein of unknown function DUF3537
MsG0380014627.01	Chr3	57459873	57467316	Amino acid transporter, transmembrane domain
MsG0380014934.01	Chr3	62730558	62732167	Plant peroxidase
MsG0380014982.01	Chr3	63559787	63560125	Plant lipid transfer protein/Par allergen
MsG0380015311.01	Chr3	68277797	68278027	#N/A
MsG0380015373.01	Chr3	69193215	69197220	Nitronate monooxygenase
MsG0380015414.01	Chr3	69848402	69853056	NAD-binding domain
MsG0380015416.01	Chr3	69875772	69881924	Thaumatin
MsG0380015731.01	Chr3	74353750	74357637	Peptidase C1A, papain C-terminal
MsG0380016148.01	Chr3	79636708	79644794	Selenium-binding protein
MsG0380016154.01	Chr3	79716578	79720948	UDP-glucuronosyl/UDP-glucosyltransferase
MsG0380016179.01	Chr3	80023246	80023455	Protein of unknown function DUF3339
MsG0380016416.01	Chr3	83147891	83156537	EGF-type aspartate/asparagine hydroxylation site
MsG0380016436.01	Chr3	83383201	83386660	Leucine-rich repeat
MsG0380016494.01	Chr3	84278876	84283153	SWEET sugar transporter
MsG0380016546.01	Chr3	84993188	84993878	#N/A
MsG0380016581.01	Chr3	85344929	85346585	Helix-turn-helix motif
MsG0380016843.01	Chr3	88517108	88524789	Dehydrogenase, E1 component
MsG0380016908.01	Chr3	89328506	89330038	Protein kinase domain
MsG0380016966.01	Chr3	90104543	90106384	Heavy metal-associated domain, HMA
MsG0380016969.01	Chr3	90123894	90125264	TB2/DP1/HVA22-related protein
MsG0380016975.01	Chr3	90206261	90217285	SWEET sugar transporter
MsG0380016987.01	Chr3	90354517	90357119	Myc-type, basic helix-loop-helix domain
MsG0380017076.01	Chr3	91668434	91669342	PPC domain
MsG0380017115.01	Chr3	92214373	92215054	Phytocyanin domain
MsG0380017169.01	Chr3	92929697	92936180	Protein kinase domain
MsG0380017247.01	Chr3	94012098	94021774	Aminotransferase class IV
MsG0380017483.01	Chr3	96767428	96791445	4Fe-4S ferredoxin, iron-sulphur binding, conserved site
MsG0380017515.01	Chr3	97289143	97291719	Zinc finger, CHY-type
MsG0380017532.01	Chr3	97605689	97610703	Cryptochrome/DNA photolyase, FAD-binding domain
MsG0380017550.01	Chr3	97781912	97782112	#N/A
MsG0380017684.01	Chr3	99524817	99527212	Glycoside hydrolase family 18, catalytic domain
MsG0380017748.01	Chr3	100287714	100289378	Cytochrome P450
MsG0380017883.01	Chr3	101840107	101846009	Thioredoxin-like fold
MsG0380017934.01	Chr3	102341366	102350031	Alpha-amylase/branching enzyme, C-terminal all beta
MsG0380018070.01	Chr3	103988479	103989456	Glycoside hydrolase, family 19, catalytic
MsG0480018398.01	Chr4	4360893	4361997	#N/A
MsG0480018573.01	Chr4	6808499	6811751	Ferritin/DPS protein domain
MsG0480018769.01	Chr4	9584888	9585840	YbhB/YbcL
MsG0480018921.01	Chr4	11778348	11791746	Aldehyde/histidinol dehydrogenase
MsG0480018974.01	Chr4	12724776	12730296	Aldo/keto reductase, conserved site
MsG0480019284.01	Chr4	17740072	17740458	Plant lipid transfer protein/Par allergen
MsG0480019285.01	Chr4	17750068	17750448	Plant lipid transfer protein/Par allergen
MsG0480020085.01	Chr4	33702801	33705696	Protein of unknown function DUF789
MsG0480020115.01	Chr4	34346426	34350250	Amino acid transporter, transmembrane domain
MsG0480020319.01	Chr4	38841521	38845053	Small GTPase superfamily
MsG0480021102.01	Chr4	53481983	53487526	JmjC domain
MsG0480021259.01	Chr4	56047793	56053179	NmrA-like domain
MsG0480021468.01	Chr4	58213086	58218591	Amino acid transporter, transmembrane domain
MsG0480021554.01	Chr4	59558499	59562220	Cytochrome P450
MsG0480022053.01	Chr4	67439123	67440993	Thioredoxin
MsG0480022319.01	Chr4	71079494	71083867	Cellulose synthase
MsG0480022481.01	Chr4	73107558	73108028	#N/A
MsG0480022623.01	Chr4	74805310	74807593	Isochorismatase-like
MsG0480022637.01	Chr4	74935534	74940875	Oxoglutarate/iron-dependent dioxygenase
MsG0480022752.01	Chr4	76299831	76304537	Stress up-regulated Nod 19
MsG0480022753.01	Chr4	76315977	76323743	Stress up-regulated Nod 19
MsG0480022861.01	Chr4	77665673	77669585	Proton-dependent oligopeptide transporter family
MsG0480023004.01	Chr4	79610375	79611775	UDP-glucuronosyl/UDP-glucosyltransferase
MsG0480023107.01	Chr4	81045041	81049568	Glutathione S-transferase, N-terminal
MsG0480023109.01	Chr4	81071601	81073292	Glutathione S-transferase, N-terminal
MsG0480023193.01	Chr4	82064106	82065436	Phytocyanin domain
MsG0480023544.01	Chr4	86706845	86708881	#N/A
MsG0480023604.01	Chr4	87540345	87545021	UDP-glucose 4-epimerase
MsG0480023606.01	Chr4	87569729	87570172	Thaumatin
MsG0480023994.01	Chr4	92113171	92128724	Transcription factor, GTP-binding domain
MsG0480024000.01	Chr4	92223417	92225513	Phosphatidylethanolamine-binding, conserved site
MsG0580024233.01	Chr5	2405571	2411435	F-box domain
MsG0580024347.01	Chr5	3661198	3663966	PPM-type phosphatase, divalent cation binding
MsG0580024405.01	Chr5	4404411	4406469	Remorin, C-terminal
MsG0580024755.01	Chr5	9270608	9271842	Lateral organ boundaries, LOB
MsG0580024850.01	Chr5	10768899	10771113	SANT/Myb domain
MsG0580024915.01	Chr5	11607208	11611217	PQ-loop repeat
MsG0580024957.01	Chr5	12123121	12124613	#N/A
MsG0580025906.01	Chr5	26484374	26492204	Helicase, C-terminal
MsG0580026047.01	Chr5	29804167	29807746	Domain of unknown function DUF1338
MsG0580026205.01	Chr5	32248316	32250968	#N/A
MsG0580026206.01	Chr5	32259368	32261553	Expansin
MsG0580026348.01	Chr5	35130358	35131464	X8 domain
MsG0580026533.01	Chr5	38979176	38988636	SAM dependent carboxyl methyltransferase
MsG0580027331.01	Chr5	58532019	58539100	Proton-dependent oligopeptide transporter family
MsG0580028237.01	Chr5	77121063	77121833	PPC domain
MsG0580028284.01	Chr5	77825269	77825651	#N/A
MsG0580028289.01	Chr5	77848356	77848974	#N/A
MsG0580028496.01	Chr5	81444169	81445381	Cytochrome P450
MsG0580028509.01	Chr5	81607989	81612261	Cytochrome P450
MsG0580028882.01	Chr5	87992399	87993199	#N/A
MsG0580029202.01	Chr5	93647443	93652627	Oxoglutarate/iron-dependent dioxygenase
MsG0580029312.01	Chr5	95159510	95164869	Glycine rich protein
MsG0580029697.01	Chr5	100922868	100926563	Glyoxalase/fosfomycin resistance/dioxygenase domain
MsG0580030022.01	Chr5	105309348	105314478	Glycosyl hydrolases 36
MsG0580030055.01	Chr5	105977828	105983329	Glycosyl hydrolases 36
MsG0680030297.01	Chr6	271913	272242	#N/A
MsG0680030463.01	Chr6	3253848	3262568	D-isomer specific 2-hydroxyacid dehydrogenase, catalytic domain
MsG0680030783.01	Chr6	9244092	9245784	NAC domain
MsG0680030912.01	Chr6	11452713	11454653	UDP-glucuronosyl/UDP-glucosyltransferase
MsG0680031167.01	Chr6	15507517	15516321	Zinc finger, CCHC-type superfamily
MsG0680031300.01	Chr6	17666882	17667100	#N/A
MsG0680031444.01	Chr6	20495918	20496724	#N/A
MsG0680031469.01	Chr6	20877298	20878703	Short-chain dehydrogenase/reductase SDR
MsG0680031853.01	Chr6	28222949	28228779	Voltage-dependent anion channel
MsG0680032436.01	Chr6	41197495	41202347	Pectinesterase, catalytic
MsG0680033540.01	Chr6	67677199	67678152	Zinc finger, RING-type
MsG0680034677.01	Chr6	92693198	92701426	Serine aminopeptidase, S33
MsG0680034980.01	Chr6	97297854	97298495	Proteinase inhibitor I3, Kunitz legume
MsG0680035325.01	Chr6	102313619	102325762	Multi antimicrobial extrusion protein
MsG0680035575.01	Chr6	108653066	108655108	#N/A
MsG0680035598.01	Chr6	108920357	108921888	Dehydrin
MsG0680035599.01	Chr6	108945855	108947278	#N/A
MsG0680035696.01	Chr6	110873984	110881589	Sugar/inositol transporter
MsG0780036387.01	Chr7	7408905	7416706	Cyclic nucleotide-binding domain
MsG0780038124.01	Chr7	40640908	40646368	UDP-glucuronosyl/UDP-glucosyltransferase
MsG0780038136.01	Chr7	40987785	40992408	UDP-glucuronosyl/UDP-glucosyltransferase
MsG0780038384.01	Chr7	45532326	45535971	Protein kinase domain
MsG0780038866.01	Chr7	54375239	54383821	GPR domain
MsG0780038921.01	Chr7	55382977	55385075	Glutathione S-transferase, N-terminal
MsG0780039356.01	Chr7	62658252	62661252	UDP-glucuronosyl/UDP-glucosyltransferase
MsG0780039677.01	Chr7	67449432	67449755	Proteinase inhibitor I12, Bowman-Birk
MsG0780039783.01	Chr7	69088926	69097127	Protein kinase domain
MsG0780039877.01	Chr7	70012799	70014813	UDP-glucuronosyl/UDP-glucosyltransferase
MsG0780040208.01	Chr7	74394507	74394917	#N/A
MsG0780040231.01	Chr7	74674846	74675256	#N/A
MsG0780040350.01	Chr7	76293821	76298517	Proton-dependent oligopeptide transporter family
MsG0780040374.01	Chr7	76701968	76704274	#N/A
MsG0780040515.01	Chr7	78605371	78611376	Glycosyl hydrolases 36
MsG0780041453.01	Chr7	91073876	91083647	Myc-type, basic helix-loop-helix domain
MsG0780041454.01	Chr7	91100784	91109287	Proteolipid membrane potential modulator
MsG0780041497.01	Chr7	91681601	91683104	Drought induced 19 protein type, zinc-binding domain
MsG0780041608.01	Chr7	92980547	92983955	Alpha/beta hydrolase fold-1
MsG0780041763.01	Chr7	94849621	94856765	TRAF-like
MsG0880042529.01	Chr8	10101225	10106943	F-box domain
MsG0880042953.01	Chr8	16573024	16574334	Homeobox domain
MsG0880043078.01	Chr8	18622887	18628673	Basic-leucine zipper domain
MsG0880043113.01	Chr8	19238490	19242385	Aminotransferases, class-I, pyridoxal-phosphate-binding site
MsG0880043786.01	Chr8	30660245	30661309	#N/A
MsG0880044354.01	Chr8	40460442	40462078	NAC domain
MsG0880044411.01	Chr8	41588003	41589936	Phytocyanin domain
MsG0880045042.01	Chr8	53146967	53149822	RNA recognition motif domain
MsG0880045350.01	Chr8	57930723	57931809	Bifunctional inhibitor/plant lipid transfer protein/seed storage helical domain
MsG0880045351.01	Chr8	57937049	57938244	Bifunctional inhibitor/plant lipid transfer protein/seed storage helical domain
MsG0880045358.01	Chr8	58075399	58075867	Knottin, scorpion toxin-like
MsG0880045749.01	Chr8	63715696	63717084	Sugar/inositol transporter
MsG0880045819.01	Chr8	64899868	64904451	NB-ARC
MsG0880045939.01	Chr8	66728921	66730826	NRAMP family
MsG0880046050.01	Chr8	68281653	68283176	NAC domain
MsG0880046106.01	Chr8	69094020	69095086	Expansin/pollen allergen, DPBB domain
MsG0880046152.01	Chr8	69876675	69877289	Pectinesterase inhibitor domain
MsG0880046364.01	Chr8	72435376	72436594	Gibberellin regulated protein
MsG0880046464.01	Chr8	73670084	73671555	#N/A
MsG0880046947.01	Chr8	80281916	80289948	RNA polymerase I specific transcription initiation factor RRN3
MsG0880047004.01	Chr8	80843801	80844112	Glutaredoxin
MsG0880047006.01	Chr8	80869518	80869766	Glutaredoxin
MsG0880047043.01	Chr8	81281816	81282151	#N/A
MsG0880047211.01	Chr8	83334037	83336154	SANT/Myb domain
MsG0880047253.01	Chr8	83819235	83820873	#N/A
MsG0880047256.01	Chr8	83847842	83854115	ABC transporter-like
MsG0880047296.01	Chr8	84277924	84288148	Saccharopine dehydrogenase, NADP binding domain
MsG0880047406.01	Chr8	85820440	85822014	#N/A
MsG0880047515.01	Chr8	87398290	87398832	#N/A
MsG0880047545.01	Chr8	87946426	87948978	EamA domain
MsG0880047546.01	Chr8	87958937	87961334	Tetraspanin
MsG0880047581.01	Chr8	88289886	88291841	Heat shock protein 70 family
MsG0880047761.01	Chr8	90481892	90491281	Glycoside hydrolase family 17
MsG0080047826.01	contig116end	3148	18944	Cytochrome P450
MsG0080047999.01	contig164end	3723	6909	Asparagine synthase
MsG0080048229.01	contig247end	7457	7657	PPM-type phosphatase domain superfamily
MsG0080048230.01	contig247end	14125	16324	PPM-type phosphatase, divalent cation binding
MsG0080048336.01	contig276end	20296	20811	Cupredoxin
MsG0080048387.01	contig297end	10841	14796	Alpha/beta hydrolase fold-1
MsG0080049139.01	contig92end	24416	24736	#N/A
MsG0080049150.01	contig95end	1658	22223	Protein kinase domain
