# Supplementary material for: Genome-Wide Association Analysis Coupled With Transcriptome Analysis Reveals Candidate Genes Related to Salt Stress in Alfalfa (Medicago sativa L.)
Source: Front Plant Sci. 2022 Feb 3;12:826584. doi: 10.3389/fpls.2021.826584 (PMC8850473; doi:10.3389/fpls.2021.826584)
Supplement: Supplementary Table 8 — Downregulated genes common to both leaves and roots under salt stress. [file Table_8.XLSX]

## Sheet: Sheet1
Gene ID	Chr	Pos_S	Pos_E	Annotation
MsG0180000013.01	Chr1	331024	334490	Peptidase S9, prolyl oligopeptidase, catalytic domain
MsG0180000115.01	Chr1	1642893	1647742	Glycoside hydrolase, family 35
MsG0180000350.01	Chr1	4753503	4757720	WRC domain
MsG0180000534.01	Chr1	7493838	7499181	BTB/POZ domain
MsG0180000657.01	Chr1	9311781	9314349	Protein kinase domain
MsG0180001352.01	Chr1	19809322	19809885	Proteinase inhibitor I3, Kunitz legume
MsG0180001561.01	Chr1	23277279	23279041	Plant peroxidase
MsG0180001619.01	Chr1	24197101	24200601	Transferase
MsG0180001836.01	Chr1	27972000	27973324	Acid phosphatase, class B-like
MsG0180001988.01	Chr1	30384576	30392007	Pectate lyase
MsG0180002325.01	Chr1	36733969	36736328	Major intrinsic protein
MsG0180003376.01	Chr1	61364626	61365552	Cytochrome P450
MsG0180003404.01	Chr1	61843471	61846804	Fructose-bisphosphate aldolase, class-I
MsG0180003727.01	Chr1	67357367	67358161	Short-chain dehydrogenase/reductase SDR
MsG0180004158.01	Chr1	74187198	74191863	AUX/IAA domain
MsG0180004262.01	Chr1	75700375	75706294	Oxoglutarate/iron-dependent dioxygenase
MsG0180004805.01	Chr1	82974275	82979657	Tetratricopeptide-like helical domain superfamily
MsG0180004911.01	Chr1	84309340	84312339	CRIB domain
MsG0180004956.01	Chr1	84946014	84948973	Transcription factor TGA like domain
MsG0180005022.01	Chr1	85778839	85781839	Cytochrome P450
MsG0180005025.01	Chr1	85827032	85828192	Cytochrome P450
MsG0180005095.01	Chr1	86890243	86891394	AP2/ERF domain
MsG0180005691.01	Chr1	94974197	94981533	Protein kinase domain
MsG0180005810.01	Chr1	96421519	96431762	UDP-glucuronosyl/UDP-glucosyltransferase
MsG0180005837.01	Chr1	96727778	96729194	#N/A
MsG0180006190.01	Chr1	101163994	101165458	Chalcone isomerase
MsG0280006429.01	Chr2	1850243	1851661	UDP-glucuronosyl/UDP-glucosyltransferase
MsG0280007258.01	Chr2	12685867	12686493	Petal formation-expressed
MsG0280007259.01	Chr2	12690213	12697043	Petal formation-expressed
MsG0280007316.01	Chr2	13502533	13518160	WD40 repeat
MsG0280007536.01	Chr2	16795833	16800458	Polyprenyl synthetase
MsG0280007725.01	Chr2	19681222	19686710	Homeobox domain
MsG0280008163.01	Chr2	26533590	26541556	Ankyrin repeat
MsG0280008164.01	Chr2	26549287	26554923	Ankyrin repeat-containing domain
MsG0280008172.01	Chr2	26731174	26735482	Ankyrin repeat-containing domain
MsG0280009509.01	Chr2	53367512	53369338	Vacuolar protein sorting-associated protein 62
MsG0280009517.01	Chr2	53471117	53473972	Zinc/iron permease
MsG0280010484.01	Chr2	70373219	70374499	Prephenate dehydratase
MsG0280010632.01	Chr2	72595392	72600947	Glycoside hydrolase family 16
MsG0280010721.01	Chr2	73890054	73892716	Major pollen allergen Lol pI
MsG0280011228.01	Chr2	81222107	81222630	Pyridoxal phosphate phosphatase-related
MsG0280011349.01	Chr2	82819562	82826072	ABC transporter-like
MsG0380012044.01	Chr3	10115297	10120949	Alpha/beta hydrolase fold-3
MsG0380012244.01	Chr3	13234171	13236044	NADPH-dependent FMN reductase-like
MsG0380013665.01	Chr3	42992045	43002202	NB-ARC
MsG0380014975.01	Chr3	63478356	63479670	Transcription factor, MADS-box
MsG0380015060.01	Chr3	64629079	64630393	Serine-threonine/tyrosine-protein kinase, catalytic domain
MsG0380015175.01	Chr3	66245028	66251244	Flavin amine oxidase
MsG0380015178.01	Chr3	66285385	66287851	AMP-dependent synthetase/ligase
MsG0380015487.01	Chr3	70903635	70908040	Oxoglutarate/iron-dependent dioxygenase
MsG0380015520.01	Chr3	71342435	71343403	Polyketide cyclase/dehydrase
MsG0380015640.01	Chr3	72931260	72932019	Zf-FLZ domain
MsG0380015976.01	Chr3	77412333	77417896	Tetrapeptide transporter, OPT1/isp4
MsG0380016024.01	Chr3	78097542	78099720	Zinc/iron permease
MsG0380016097.01	Chr3	79118147	79120018	Oxoglutarate/iron-dependent dioxygenase
MsG0380016275.01	Chr3	81379696	81384073	Lanthionine synthetase C-like
MsG0380017394.01	Chr3	95767046	95767681	Proteinase inhibitor I3, Kunitz legume
MsG0380017625.01	Chr3	98702121	98706525	Transmembrane protein TauE-like
MsG0380017665.01	Chr3	99297526	99300025	Zinc finger, GATA-type
MsG0480018211.01	Chr4	1659613	1661624	#N/A
MsG0480018301.01	Chr4	3115956	3117638	Protein of unknown function DUF247, plant
MsG0480018569.01	Chr4	6766065	6766721	Polyketide cyclase/dehydrase
MsG0480018609.01	Chr4	7342372	7355685	Amino acid transporter, transmembrane domain
MsG0480018611.01	Chr4	7380819	7384591	Protein of unknown function DUF247, plant
MsG0480018700.01	Chr4	8783895	8789004	Thiamine pyrophosphate enzyme, C-terminal TPP-binding
MsG0480019135.01	Chr4	14913036	14913308	F-box domain
MsG0480019424.01	Chr4	20156862	20161620	Cytochrome P450
MsG0480019427.01	Chr4	20202020	20203474	UDP-glucuronosyl/UDP-glucosyltransferase
MsG0480021050.01	Chr4	52685618	52687741	UDP-glucuronosyl/UDP-glucosyltransferase
MsG0480021277.01	Chr4	56200728	56201633	Protein of unknown function DUF241, plant
MsG0480021319.01	Chr4	56667979	56669767	Isoprenoid synthase domain superfamily
MsG0480021320.01	Chr4	56670379	56673487	Squalene/phytoene synthase
MsG0480021786.01	Chr4	64253279	64254666	Glycoside hydrolase family 17
MsG0480022486.01	Chr4	73155020	73157663	FAD/NAD-binding domain
MsG0480022581.01	Chr4	74374367	74377768	Squalene epoxidase
MsG0480022592.01	Chr4	74459893	74461936	Tetrapyrrole biosynthesis, glutamyl-tRNA reductase
MsG0480022988.01	Chr4	79462850	79472940	Amidase signature domain
MsG0480023349.01	Chr4	84083250	84086128	Multicopper oxidase, type 1
MsG0480023639.01	Chr4	87985503	87988684	Tubulin
MsG0480023653.01	Chr4	88108160	88113381	Major intrinsic protein
MsG0480023678.01	Chr4	88463517	88464143	#N/A
MsG0580024113.01	Chr5	1028065	1029111	The fantastic four family
MsG0580024360.01	Chr5	3866087	3868576	Aldose 1-/Glucose-6-phosphate 1-epimerase
MsG0580024502.01	Chr5	5666583	5670320	Proton-dependent oligopeptide transporter family
MsG0580024636.01	Chr5	7478546	7481615	Plant peroxidase
MsG0580025850.01	Chr5	25140648	25151745	NB-ARC
MsG0580025873.01	Chr5	25662130	25663257	Peptidase M10, metallopeptidase
MsG0580026079.01	Chr5	30293494	30294792	Myc-type, basic helix-loop-helix domain
MsG0580027854.01	Chr5	69656213	69663443	RNA recognition motif domain
MsG0580027896.01	Chr5	70598300	70601741	Oxoglutarate/iron-dependent dioxygenase
MsG0580028364.01	Chr5	79109453	79115816	RNA recognition motif domain
MsG0580029210.01	Chr5	93754478	93758202	PMR5 N-terminal domain
MsG0580030171.01	Chr5	107730063	107731325	FAS1 domain
MsG0680030536.01	Chr6	4926800	4929832	#N/A
MsG0680031096.01	Chr6	14249418	14250491	Zinc finger, CCHC-type
MsG0680031139.01	Chr6	15030772	15032796	Endo-1,3-beta-glucanase
MsG0680031841.01	Chr6	27884054	27885496	UDP-glucuronosyl/UDP-glucosyltransferase
MsG0680031848.01	Chr6	28129823	28132719	Heat shock protein 70 family
MsG0680032015.01	Chr6	31972227	31980669	ABC transporter-like
MsG0680034239.01	Chr6	84237662	84238312	Proteinase inhibitor I3, Kunitz legume
MsG0680034240.01	Chr6	84241540	84242202	Proteinase inhibitor I3, Kunitz legume
MsG0680034531.01	Chr6	89868964	89874096	Coatomer beta subunit, C-terminal
MsG0680035565.01	Chr6	108532717	108533307	Aldose 1-/Glucose-6-phosphate 1-epimerase
MsG0680035608.01	Chr6	109240060	109241866	PLAC8 motif-containing protein
MsG0680035706.01	Chr6	111001501	111008237	Nucleoside phosphorylase domain
MsG0680035752.01	Chr6	111686874	111687383	Polyketide cyclase/dehydrase
MsG0780036261.01	Chr7	5540627	5545071	Major intrinsic protein
MsG0780036556.01	Chr7	9747734	9749181	Transferase
MsG0780036557.01	Chr7	9760448	9761920	Transferase
MsG0780036561.01	Chr7	9834669	9836123	Transferase
MsG0780036812.01	Chr7	14322161	14324958	Proline dehydrogenase domain
MsG0780036981.01	Chr7	17484031	17484312	EF-hand domain pair
MsG0780036982.01	Chr7	17493593	17494006	EF-hand domain
MsG0780036983.01	Chr7	17508022	17508435	EF-hand domain
MsG0780036984.01	Chr7	17512886	17513299	EF-hand domain
MsG0780039238.01	Chr7	60409370	60422900	Fibronectin type III
MsG0780039682.01	Chr7	67506313	67506501	#N/A
MsG0780039873.01	Chr7	69972237	69978516	Cytochrome c, class IA/ IB
MsG0780039918.01	Chr7	70437148	70443782	Peptidase S8/S53 domain
MsG0780040530.01	Chr7	78827378	78835650	Tetrapeptide transporter, OPT1/isp4
MsG0780040555.01	Chr7	79151516	79151785	#N/A
MsG0780040611.01	Chr7	79975706	79976176	Dirigent protein
MsG0780040614.01	Chr7	80007675	80008145	Dirigent protein
MsG0780040776.01	Chr7	82296421	82308284	Proton-dependent oligopeptide transporter family
MsG0780040935.01	Chr7	84477130	84483100	Zinc finger, CCHC-type
MsG0780040942.01	Chr7	84578247	84581524	Aromatic amino acid lyase
MsG0780040944.01	Chr7	84621577	84625253	Aromatic amino acid lyase
MsG0780040945.01	Chr7	84627398	84627901	L-Aspartase-like
MsG0780041047.01	Chr7	85837987	85839768	Protein kinase domain
MsG0780041250.01	Chr7	88801041	88805830	RNA recognition motif domain
MsG0780041327.01	Chr7	89655476	89659070	Pectinesterase, catalytic
MsG0780041567.01	Chr7	92498175	92502281	GHMP kinase, ATP-binding, conserved site
MsG0880041986.01	Chr8	2177506	2178425	Zf-FLZ domain
MsG0880042130.01	Chr8	4169596	4172096	Glycoside hydrolase family 17
MsG0880042515.01	Chr8	9888103	9891014	Peptidase M20
MsG0880042664.01	Chr8	12159753	12160400	PGG domain
MsG0880042744.01	Chr8	13447653	13450012	Protein kinase domain
MsG0880042956.01	Chr8	16649849	16652168	Cytochrome P450
MsG0880043544.01	Chr8	26365949	26366407	Hemopexin-like repeats
MsG0880043546.01	Chr8	26397442	26402272	Hemopexin-like domain superfamily
MsG0880044284.01	Chr8	39456057	39464463	Protein kinase domain
MsG0880045066.01	Chr8	53681614	53683455	BURP domain
MsG0880045071.01	Chr8	53751917	53754411	BURP domain
MsG0880045671.01	Chr8	62480440	62489986	D-galactoside/L-rhamnose binding SUEL lectin domain
MsG0880045709.01	Chr8	63081420	63081944	Homeobox-like domain superfamily
MsG0880045858.01	Chr8	65549780	65550067	Tyrosinase copper-binding domain
MsG0880045873.01	Chr8	65828475	65829488	Protein kinase domain
MsG0880046067.01	Chr8	68529789	68534947	Inositol polyphosphate-related phosphatase
MsG0880047113.01	Chr8	82124624	82125709	NAD-binding domain superfamily
MsG0880047183.01	Chr8	83077832	83079502	#N/A
MsG0880047360.01	Chr8	85253461	85253952	Dimeric alpha-beta barrel
MsG0880047404.01	Chr8	85795976	85803797	D-galactoside/L-rhamnose binding SUEL lectin domain
MsG0880047445.01	Chr8	86408610	86421750	P-type ATPase
MsG0080049045.01	contig633end	19216	22336	Fructose-bisphosphate aldolase, class-I
