# Supplementary material for: Genome-Wide Association Analysis Coupled With Transcriptome Analysis Reveals Candidate Genes Related to Salt Stress in Alfalfa (Medicago sativa L.)
Source: Front Plant Sci. 2022 Feb 3;12:826584. doi: 10.3389/fpls.2021.826584 (PMC8850473; doi:10.3389/fpls.2021.826584)
Supplement: Supplementary Table 9 — Candidate genes identified via GWAS and transcriptome analysis. [file Table_9.XLSX]

## Sheet: Sheet1
Trait	SNP	Gene ID in Zhongmu4a	Gene ID in Zhongmu No.1b	chr	Pos_S	Pos_E	DEG
Tolerance to salt stress	chr5__71576429	Msa0732340	MsG0580027935.01	Chr5	71482198	71487397	No
Tolerance to salt stress		Msa0745150	MsG0580027938.01	Chr5	71512762	71520056	No
Tolerance to salt stress		Msa0732500	MsG0580027939.01	Chr5	71533761	71543761	No
Tolerance to salt stress		Msa0732480	MsG0580027940.01	Chr5	71545197	71552688	No
Tolerance to salt stress		Msa0728790	MsG0580027941.01	Chr5	71557416	71558198	Yes
Tolerance to salt stress		Msa0732430	MsG0580027942.01	Chr5	71564706	71572640	No
Tolerance to salt stress		Msa0732440	MsG0580027943.01	Chr5	71574556	71576216	No
Tolerance to salt stress		Msa0732460	MsG0580027944.01	Chr5	71578917	71588383	No
Tolerance to salt stress		Msa0711560	MsG0580027945.01	Chr5	71589566	71590396	No
Tolerance to salt stress		Msa0732470	MsG0580027946.01	Chr5	71612921	71618576	No
Tolerance to salt stress		Msa0747120	MsG0580027947.01	Chr5	71620599	71627123	No
Tolerance to salt stress		Msa0714920	MsG0580027949.01	Chr5	71628797	71630954	No
Tolerance to salt stress		Msa0732510	MsG0580027950.01	Chr5	71640596	71643473	No
Tolerance to salt stress		Msa0732520	MsG0580027951.01	Chr5	71650578	71651571	Yes
Tolerance to salt stress		Msa0731170	MsG0580027953.01	Chr5	71672815	71674572	No
Tolerance to salt stress	chr7__72989617	Msa1031060	MsG0780040082.01	Chr7	72891730	72894719	No
Tolerance to salt stress		Msa1031080	MsG0780040083.01	Chr7	72900457	72903350	No
Tolerance to salt stress		Msa1031070	MsG0780040084.01	Chr7	72913104	72914268	No
Tolerance to salt stress		Msa1031060	MsG0780040085.01	Chr7	72915721	72917279	No
Tolerance to salt stress		Msa1016280	MsG0780040086.01	Chr7	72929651	72931496	No
Tolerance to salt stress		Msa1031060	MsG0780040087.01	Chr7	72933601	72935176	No
Tolerance to salt stress		Msa1031080	MsG0780040088.01	Chr7	72938808	72941953	No
Tolerance to salt stress		Msa1031240	MsG0780040089.01	Chr7	72949848	72950442	No
Tolerance to salt stress		Msa1010290	MsG0780040090.01	Chr7	72952464	72953261	No
Tolerance to salt stress		Msa1031090	MsG0780040093.01	Chr7	72973797	72978142	No
Tolerance to salt stress		Msa1031100	MsG0780040094.01	Chr7	72988788	72991855	No
Tolerance to salt stress		Msa1031110	MsG0780040095.01	Chr7	72999367	73002450	No
Tolerance to salt stress		Msa1031130	MsG0780040096.01	Chr7	73004844	73009743	No
Tolerance to salt stress		Msa1031120	MsG0780040097.01	Chr7	73035341	73038510	No
Tolerance to salt stress		Msa1031110	MsG0780040098.01	Chr7	73044091	73044435	No
Tolerance to salt stress		Msa1031110	MsG0780040099.01	Chr7	73045349	73046435	No
Tolerance to salt stress		Msa1031110	MsG0780040100.01	Chr7	73051152	73054146	No
Tolerance to salt stress		Msa1031110	MsG0780040101.01	Chr7	73058236	73061839	No
Tolerance to salt stress		Msa1032330	MsG0780040102.01	Chr7	73083602	73083844	No
Tolerance to salt stress		Msa1032340	MsG0780040103.01	Chr7	73083911	73086377	No
Tolerance to salt stress	chr2__67122391	Msa0216740	MsG0280010268.01	Chr2	67045437	67046225	No
Tolerance to salt stress		Msa0216740	MsG0280010269.01	Chr2	67046893	67048026	Yes
Tolerance to salt stress		Msa0216760	MsG0280010270.01	Chr2	67052506	67058997	Yes
Tolerance to salt stress		Msa0216810	MsG0280010272.01	Chr2	67084367	67089774	No
Tolerance to salt stress		Msa0216820	MsG0280010273.01	Chr2	67098099	67098975	No
Tolerance to salt stress		Msa0216840	MsG0280010274.01	Chr2	67100321	67110176	Yes
Tolerance to salt stress		Msa0216850	MsG0280010275.01	Chr2	67124858	67131459	No
Tolerance to salt stress		Msa0216850	MsG0280010276.01	Chr2	67124966	67129192	No
Tolerance to salt stress		Msa0216860	MsG0280010277.01	Chr2	67134382	67137356	No
Tolerance to salt stress		Msa0216880	MsG0280010278.01	Chr2	67154257	67154838	No
Tolerance to salt stress		Msa0213260	MsG0280010279.01	Chr2	67155500	67163884	No
Tolerance to salt stress		Msa0216890	MsG0280010280.01	Chr2	67167267	67182063	Yes
Tolerance to salt stress		Msa0216900	MsG0280010281.01	Chr2	67183109	67184996	Yes
Tolerance to salt stress		Msa0216910	MsG0280010282.01	Chr2	67193672	67195663	No
Tolerance to salt stress		Msa0216910	MsG0280010283.01	Chr2	67195765	67200272	No
Tolerance to salt stress		Msa0216930	MsG0280010284.01	Chr2	67212011	67217493	No
Tolerance to salt stress		Msa0216940	MsG0280010285.01	Chr2	67220282	67223997	No
Tolerance to salt stress	chr6__37606744	Msa0885320	MsG0680032261.01	Chr6	37504182	37507622	No
Tolerance to salt stress		Msa0893570	MsG0680032262.01	Chr6	37525862	37526452	No
Tolerance to salt stress		Msa0885320	MsG0680032264.01	Chr6	37551444	37553771	No
Tolerance to salt stress		Msa0883190	MsG0680032265.01	Chr6	37555810	37557730	No
Tolerance to salt stress		Msa0885320	MsG0680032266.01	Chr6	37559416	37562700	No
Tolerance to salt stress		Msa0885040	MsG0680032267.01	Chr6	37575575	37578484	No
Tolerance to salt stress		Msa0885040	MsG0680032268.01	Chr6	37624976	37625221	No
Tolerance to salt stress		Msa0898530	MsG0680032269.01	Chr6	37631216	37631938	No
Tolerance to salt stress		Msa0898530	MsG0680032270.01	Chr6	37632059	37632646	No
Tolerance to salt stress		Msa0875270	MsG0680032271.01	Chr6	37637831	37638251	No
Tolerance to salt stress		Msa0885240	MsG0680032272.01	Chr6	37644058	37647596	No
Tolerance to salt stress		Msa0885020	MsG0680032273.01	Chr6	37656509	37660084	No
Tolerance to salt stress		Msa0893750	MsG0680032274.01	Chr6	37677668	37684349	No
Tolerance to salt stress		Msa0885020	MsG0680032275.01	Chr6	37697261	37700746	No
Tolerance to salt stress	chr7__8960887	Msa1015620	MsG0780036494.01	Chr7	8867444	8868013	No
Tolerance to salt stress		Msa1006320	MsG0780036495.01	Chr7	8874101	8874331	No
Tolerance to salt stress		Msa1019350	MsG0780036498.01	Chr7	8912114	8915135	No
Tolerance to salt stress		Msa1008250	MsG0780036500.01	Chr7	8918338	8920270	No
Tolerance to salt stress		Msa1008280	MsG0780036501.01	Chr7	8962549	8963601	No
Tolerance to salt stress		Msa1007240	MsG0780036503.01	Chr7	8973602	8974063	No
Tolerance to salt stress		Msa1008290	MsG0780036504.01	Chr7	8979730	8980818	No
Tolerance to salt stress		Msa1015610	MsG0780036505.01	Chr7	9002204	9003634	No
Tolerance to salt stress		Msa1008310	MsG0780036506.01	Chr7	9016332	9017549	No
Tolerance to salt stress		Msa1008320	MsG0780036507.01	Chr7	9026451	9034468	No
Tolerance to salt stress		Msa1008330	MsG0780036508.01	Chr7	9036690	9038102	Yes
Tolerance to salt stress		Msa1008340	MsG0780036509.01	Chr7	9038318	9042498	Yes
Tolerance to salt stress		Msa1022770	MsG0780036510.01	Chr7	9044288	9044986	No
Tolerance to salt stress		Msa1008350	MsG0780036511.01	Chr7	9049375	9050583	No
Tolerance to salt stress		Msa1004200	MsG0780036512.01	Chr7	9050709	9051683	No
Tolerance to salt stress	chr1__69958318	Msa0033490	MsG0180003900.01	Chr1	69855071	69861099	No
Tolerance to salt stress		Msa0033500	MsG0180003901.01	Chr1	69862115	69867778	No
Tolerance to salt stress		Msa0033560	MsG0180003902.01	Chr1	69880918	69882967	No
Tolerance to salt stress		Msa0033570	MsG0180003903.01	Chr1	69890741	69892902	No
Tolerance to salt stress		Msa0033590	MsG0180003904.01	Chr1	69893561	69908237	Yes
Tolerance to salt stress		Msa0033640	MsG0180003905.01	Chr1	69933631	69938357	No
Tolerance to salt stress		Msa0033600	MsG0180003906.01	Chr1	69941969	69945193	Yes
Tolerance to salt stress		Msa0033660	MsG0180003907.01	Chr1	69974952	69976499	Yes
Tolerance to salt stress		Msa0033670	MsG0180003908.01	Chr1	69977506	69982232	No
Tolerance to salt stress		Msa0033680	MsG0180003909.01	Chr1	69985829	69990295	No
Tolerance to salt stress		Msa0033710	MsG0180003910.01	Chr1	69997881	69999039	No
Tolerance to salt stress		Msa0033700	MsG0180003911.01	Chr1	70018199	70024641	No
Tolerance to salt stress		Msa0033710	MsG0180003913.01	Chr1	70052441	70054340	Yes
Tolerance to salt stress	chr3__54403657	Msa0362250	MsG0380014409.01	Chr3	54311818	54314591	No
Tolerance to salt stress		Msa0362390	MsG0380014410.01	Chr3	54338547	54341204	No
Tolerance to salt stress		Msa0345680	MsG0380014412.01	Chr3	54352326	54363306	No
Tolerance to salt stress		Msa0347410	MsG0380014413.01	Chr3	54443237	54444661	No
Tolerance to salt stress	chr6__97595364	Msa0897050	MsG0680034998.01	Chr6	97490122	97503101	No
Tolerance to salt stress		Msa0895970	MsG0680034999.01	Chr6	97538186	97547901	No
Tolerance to salt stress		Msa0883190	MsG0680035000.01	Chr6	97556304	97558828	No
Tolerance to salt stress		Msa0896310	MsG0680035001.01	Chr6	97561340	97566918	No
Tolerance to salt stress		Msa0891930	MsG0680035002.01	Chr6	97604353	97605021	No
Tolerance to salt stress		Msa0885880	MsG0680035003.01	Chr6	97606231	97606734	No
Tolerance to salt stress		Msa0896060	MsG0680035004.01	Chr6	97612081	97613191	No
Tolerance to salt stress		Msa0895970	MsG0680035005.01	Chr6	97621673	97625287	No
Tolerance to salt stress		Msa0898530	MsG0680035006.01	Chr6	97649650	97651080	No
Tolerance to salt stress	chr8__83555064	Msa1204320	MsG0880047219.01	Chr8	83449342	83457569	No
Tolerance to salt stress		Msa1204340	MsG0880047220.01	Chr8	83505416	83512896	No
Tolerance to salt stress		Msa1192540	MsG0880047221.01	Chr8	83514992	83518494	No
Tolerance to salt stress		Msa1192550	MsG0880047222.01	Chr8	83522744	83534361	No
Tolerance to salt stress		Msa1192590	MsG0880047223.01	Chr8	83536353	83536997	No
Tolerance to salt stress		Msa1183770	MsG0880047224.01	Chr8	83556075	83556326	No
Tolerance to salt stress		Msa1183770	MsG0880047225.01	Chr8	83556423	83557053	No
Tolerance to salt stress		Msa1208950	MsG0880047226.01	Chr8	83558946	83571243	No
Tolerance to salt stress		Msa1208970	MsG0880047227.01	Chr8	83589768	83592817	No
Tolerance to salt stress		Msa1208980	MsG0880047228.01	Chr8	83593981	83595970	No
Tolerance to salt stress		Msa1209000	MsG0880047229.01	Chr8	83596263	83597963	Yes
Tolerance to salt stress		Msa1172910	MsG0880047230.01	Chr8	83602752	83603787	No
Tolerance to salt stress		Msa1208990	MsG0880047233.01	Chr8	83639197	83647059	Yes
Tolerance to salt stress		Msa1208980	MsG0880047234.01	Chr8	83648747	83651759	No
Tolerance to salt stress	chr3__35880175	Msa0357000	MsG0380013357.01	Chr3	35873856	35881529	No
Tolerance to salt stress		Msa0381730	MsG0380013358.01	Chr3	35882036	35883845	No
Tolerance to salt stress		Msa0354670	MsG0380013359.01	Chr3	35891950	35892651	No
Tolerance to salt stress		Msa0363080	MsG0380013360.01	Chr3	35892908	35897021	No
Tolerance to salt stress		Msa0357110	MsG0380013362.01	Chr3	35905387	35911927	No
Tolerance to salt stress		Msa0357020	MsG0380013363.01	Chr3	35915397	35926286	No
Tolerance to salt stress		Msa0376130	MsG0380013364.01	Chr3	35932870	35933409	No
Tolerance to salt stress		Msa0357040	MsG0380013367.01	Chr3	35946663	35949207	No
Tolerance to salt stress		Msa0357050	MsG0380013368.01	Chr3	35955206	35960354	Yes
Tolerance to salt stress		Msa0361330	MsG0380013369.01	Chr3	35967146	35976511	Yes
Tolerance to salt stress	chr2__81709753	Msa0224810	MsG0280011261.01	Chr2	81607605	81618589	No
Tolerance to salt stress		Msa0224820	MsG0280011262.01	Chr2	81620329	81620953	Yes
Tolerance to salt stress		Msa0224830	MsG0280011263.01	Chr2	81641773	81642814	Yes
Tolerance to salt stress		Msa0224840	MsG0280011264.01	Chr2	81661130	81661489	Yes
Tolerance to salt stress		Msa0195530	MsG0280011265.01	Chr2	81689320	81690819	No
Tolerance to salt stress		Msa0224850	MsG0280011266.01	Chr2	81694891	81700113	No
Tolerance to salt stress		Msa0224870	MsG0280011267.01	Chr2	81725612	81737144	Yes
Tolerance to salt stress		Msa0210180	MsG0280011270.01	Chr2	81771798	81772388	Yes
Tolerance to salt stress		Msa0224890	MsG0280011271.01	Chr2	81776107	81791035	No
Tolerance to salt stress		Msa0224910	MsG0280011272.01	Chr2	81803569	81808529	No
Tolerance to salt stress	chr2__37337868	Msa0205430	MsG0280008719.01	Chr2	37254355	37262701	No
Tolerance to salt stress		Msa0192370	MsG0280008720.01	Chr2	37280757	37281347	No
Tolerance to salt stress		Msa0200000	MsG0280008721.01	Chr2	37286893	37289303	No
Tolerance to salt stress		Msa0205440	MsG0280008722.01	Chr2	37305345	37313950	No
Tolerance to salt stress		Msa0205460	MsG0280008723.01	Chr2	37327033	37329429	No
Tolerance to salt stress		Msa0215940	MsG0280008724.01	Chr2	37331976	37332994	No
Tolerance to salt stress		Msa0215940	MsG0280008725.01	Chr2	37340939	37341244	No
Tolerance to salt stress		Msa0203870	MsG0280008729.01	Chr2	37373735	37374010	No
Tolerance to salt stress		Msa0203870	MsG0280008730.01	Chr2	37374431	37374664	No
Tolerance to salt stress		Msa0205480	MsG0280008733.01	Chr2	37411654	37419589	No
Tolerance to salt stress		Msa0205490	MsG0280008734.01	Chr2	37425579	37433644	No
Tolerance to salt stress		Msa0203080	MsG0280008735.01	Chr2	37438093	37440384	No
Tolerance to salt stress	chr4__8427058	Msa0534810	MsG0480018664.01	Chr4	8334863	8337542	No
Tolerance to salt stress		Msa0533260	MsG0480018665.01	Chr4	8348165	8351620	No
Tolerance to salt stress		Msa0533270	MsG0480018666.01	Chr4	8353247	8357590	Yes
Tolerance to salt stress		Msa0533060	MsG0480018667.01	Chr4	8374562	8375854	No
Tolerance to salt stress		Msa0555560	MsG0480018668.01	Chr4	8408932	8411517	No
Tolerance to salt stress		Msa0533460	MsG0480018669.01	Chr4	8433023	8443876	Yes
Tolerance to salt stress		Msa0533290	MsG0480018670.01	Chr4	8450257	8451414	No
Tolerance to salt stress		Msa0533380	MsG0480018671.01	Chr4	8451791	8458805	No
Tolerance to salt stress		Msa0533390	MsG0480018673.01	Chr4	8463599	8463892	No
Tolerance to salt stress		Msa0533260	MsG0480018674.01	Chr4	8490201	8495036	No
Tolerance to salt stress		Msa0533770	MsG0480018675.01	Chr4	8500639	8501913	No
Tolerance to salt stress		Msa0533270	MsG0480018676.01	Chr4	8504546	8508754	Yes
Tolerance to salt stress		Msa0533470	MsG0480018677.01	Chr4	8511170	8518715	No
Tolerance to salt stress	chr6__12007147	Msa0873380	MsG0680030941.01	Chr6	11926346	11926815	No
Tolerance to salt stress		Msa0873460	MsG0680030942.01	Chr6	11935246	11935512	No
Tolerance to salt stress		Msa0873460	MsG0680030943.01	Chr6	11937489	11939686	No
Tolerance to salt stress		Msa0873520	MsG0680030944.01	Chr6	11984702	11986967	No
Tolerance to salt stress		Msa0895600	MsG0680030945.01	Chr6	11993374	11996338	No
Tolerance to salt stress		Msa0895600	MsG0680030946.01	Chr6	11996436	12004263	No
Tolerance to salt stress		Msa0873680	MsG0680030947.01	Chr6	12014928	12016877	No
Tolerance to salt stress		Msa0888930	MsG0680030948.01	Chr6	12021877	12032338	No
Tolerance to salt stress		Msa0873730	MsG0680030949.01	Chr6	12061324	12064395	No
Tolerance to salt stress		Msa0873740	MsG0680030950.01	Chr6	12066743	12070830	No
Tolerance to salt stress	chr5__28059004	Msa0721140	MsG0580025957.01	Chr5	28023672	28024178	No
Tolerance to salt stress		Msa0550440	MsG0580025958.01	Chr5	28044129	28045244	No
Tolerance to salt stress		Msa0533060	MsG0580025959.01	Chr5	28091268	28092699	No
Tolerance to salt stress		Msa0728210	MsG0580025960.01	Chr5	28132027	28135146	No
Tolerance to salt stress		Msa0730040	MsG0580025961.01	Chr5	28137411	28138265	No
Tolerance to salt stress	chr2__64256667	Msa0215080	MsG0280010089.01	Chr2	64220257	64221047	No
Tolerance to salt stress		Msa0215190	MsG0280010090.01	Chr2	64234663	64235358	No
Tolerance to salt stress		Msa0215160	MsG0280010091.01	Chr2	64260737	64261472	No
Tolerance to salt stress		Msa0187190	MsG0280010092.01	Chr2	64273360	64275274	No
Tolerance to salt stress		Msa0215120	MsG0280010094.01	Chr2	64306064	64306898	No
Tolerance to salt stress		Msa0212050	MsG0280010095.01	Chr2	64309378	64311241	No
Tolerance to salt stress		Msa0215190	MsG0280010096.01	Chr2	64327736	64328678	No
Tolerance to salt stress		Msa0215200	MsG0280010097.01	Chr2	64329758	64331969	No
Tolerance to salt stress		Msa0198500	MsG0280010098.01	Chr2	64329588	64329932	No
Tolerance to salt stress	chr8__39543644	Msa1190030	MsG0880044284.01	Chr8	39456057	39464463	Yes
Tolerance to salt stress		Msa1190020	MsG0880044287.01	Chr8	39531140	39532642	No
Tolerance to salt stress		Msa1190020	MsG0880044288.01	Chr8	39546585	39552339	No
Tolerance to salt stress		Msa1190010	MsG0880044289.01	Chr8	39553459	39559489	No
Tolerance to salt stress		Msa1171410	MsG0880044290.01	Chr8	39570193	39570414	No
Tolerance to salt stress		Msa1196560	MsG0880044291.01	Chr8	39595503	39597158	No
Tolerance to salt stress		Msa1207070	MsG0880044293.01	Chr8	39609400	39609909	No
Tolerance to salt stress		Msa1190000	MsG0880044294.01	Chr8	39637116	39637925	No
Tolerance to salt stress		Msa1188530	MsG0880044295.01	Chr8	39639106	39639579	No
Tolerance to salt stress	chr8__34586223	Msa1173280	MsG0880044025.01	Chr8	34489667	34491710	No
Tolerance to salt stress		Msa1173290	MsG0880044026.01	Chr8	34528530	34537627	No
Tolerance to salt stress		Msa1173290	MsG0880044027.01	Chr8	34540944	34541507	No
Tolerance to salt stress		Msa1173290	MsG0880044028.01	Chr8	34545889	34546545	No
Tolerance to salt stress		Msa1176500	MsG0880044029.01	Chr8	34565701	34566561	No
Tolerance to salt stress		Msa1173200	MsG0880044031.01	Chr8	34582097	34582372	No
Tolerance to salt stress		Msa1173200	MsG0880044032.01	Chr8	34595934	34597235	No
Tolerance to salt stress		Msa1193580	MsG0880044033.01	Chr8	34602165	34602581	No
Tolerance to salt stress		Msa1199660	MsG0880044034.01	Chr8	34614107	34614499	No
Tolerance to salt stress		Msa1188260	MsG0880044035.01	Chr8	34615403	34621036	Yes
Tolerance to salt stress		Msa1173230	MsG0880044037.01	Chr8	34650614	34653100	No
Tolerance to salt stress		Msa1173230	MsG0880044039.01	Chr8	34684353	34686441	No
Salt germination	chr1__5152907	Msa0017680	MsG0180000372.01	Chr1	5066220	5068376	No
Salt germination		Msa0017670	MsG0180000373.01	Chr1	5074989	5084112	No
Salt germination		Msa0002010	MsG0180000374.01	Chr1	5096791	5098764	No
Salt germination		Msa0017750	MsG0180000375.01	Chr1	5107179	5107604	No
Salt germination		Msa0017750	MsG0180000376.01	Chr1	5164298	5167587	No
Salt germination		Msa0017750	MsG0180000377.01	Chr1	5167899	5169192	No
Salt germination		Msa0017740	MsG0180000378.01	Chr1	5190596	5191594	No
Salt germination		Msa0031790	MsG0180000380.01	Chr1	5230686	5232385	No
Salt germination		Msa0036700	MsG0180000381.01	Chr1	5234915	5239730	No
Salt germination		Msa0017660	MsG0180000382.01	Chr1	5243860	5249662	No
Salt germination	chr3__43640366	Msa0359220	MsG0380013686.01	Chr3	43543158	43549856	Yes
Salt germination		Msa0359230	MsG0380013687.01	Chr3	43572214	43574566	Yes
Salt germination		Msa0357670	MsG0380013688.01	Chr3	43691857	43692354	No
Salt germination		Msa0357670	MsG0380013689.01	Chr3	43697030	43697278	No
Salt germination		Msa0347900	MsG0380013690.01	Chr3	43704020	43705257	No
Salt germination		Msa0347410	MsG0380013692.01	Chr3	43710809	43712233	No
Salt germination		Msa0376940	MsG0380013694.01	Chr3	43725906	43727192	No
Salt germination		Msa0345090	MsG0380013695.01	Chr3	43740298	43740966	No
Salt germination	chr5__29417598	Msa0711560	MsG0580026025.01	Chr5	29314013	29318531	No
Salt germination		Msa0724490	MsG0580026026.01	Chr5	29320176	29320841	No
Salt germination		Msa0724510	MsG0580026027.01	Chr5	29337214	29338235	No
Salt germination		Msa0724530	MsG0580026029.01	Chr5	29372741	29378015	No
Salt germination		NA	MsG0580026030.01	Chr5	29430269	29431117	No
Salt germination		Msa0724550	MsG0580026031.01	Chr5	29440792	29441088	No
Salt germination		Msa0724560	MsG0580026032.01	Chr5	29457017	29467476	No
Salt germination		Msa0723510	MsG0580026033.01	Chr5	29505435	29514074	No
Salt germination		Msa0724570	MsG0580026034.01	Chr5	29514509	29517882	No
Salt germination	chr8__46388623	Msa1192610	MsG0880044643.01	Chr8	46318577	46322559	No
Salt germination		Msa1224120	MsG0880044644.01	Chr8	46368980	46374321	No
Salt germination		Msa1176080	MsG0880044645.01	Chr8	46434139	46435159	No
Salt germination	chr7__57047224	Msa1023530	MsG0780039024.01	Chr7	56953566	56955917	No
Salt germination		Msa1023610	MsG0780039025.01	Chr7	56956656	56958225	No
Salt germination		Msa1023650	MsG0780039026.01	Chr7	56962162	56963836	No
Salt germination		Msa1006320	MsG0780039030.01	Chr7	57042015	57043737	No
Salt germination		Msa1015610	MsG0780039031.01	Chr7	57044064	57048339	No
Salt germination		Msa1015610	MsG0780039032.01	Chr7	57059181	57060602	No
Salt germination		Msa1008920	MsG0780039033.01	Chr7	57070308	57071957	No
Salt germination		Msa1023660	MsG0780039034.01	Chr7	57073272	57081141	No
Salt germination		Msa1015610	MsG0780039035.01	Chr7	57113016	57114439	No
Salt germination		Msa1015610	MsG0780039036.01	Chr7	57128713	57130137	No
Salt germination		Msa1019350	MsG0780039037.01	Chr7	57140129	57140443	No
Salt germination	chr3__64026087	Msa0347410	MsG0380015011.01	Chr3	63932071	63933489	No
Salt germination		Msa0347410	MsG0380015012.01	Chr3	63948471	63949780	No
Salt germination		Msa0349760	MsG0380015013.01	Chr3	63961537	63961875	No
Salt germination		Msa0366830	MsG0380015014.01	Chr3	63966284	63977303	No
Salt germination		Msa0366860	MsG0380015015.01	Chr3	63988201	63989617	No
Salt germination		Msa0366850	MsG0380015016.01	Chr3	63998052	64000772	No
Salt germination		Msa0344950	MsG0380015017.01	Chr3	64011731	64012138	No
Salt germination		Msa0359340	MsG0380015018.01	Chr3	64020052	64020351	No
Salt germination		Msa0345090	MsG0380015019.01	Chr3	64035096	64035500	No
Salt germination		Msa0348320	MsG0380015020.01	Chr3	64039968	64041489	No
Salt germination		Msa0345090	MsG0380015021.01	Chr3	64050008	64051406	No
Salt germination		Msa0351440	MsG0380015023.01	Chr3	64070111	64071250	No
Salt germination		Msa0366870	MsG0380015024.01	Chr3	64073898	64077913	Yes
Salt germination		Msa0366880	MsG0380015025.01	Chr3	64084558	64086151	No
Salt germination		Msa0388480	MsG0380015026.01	Chr3	64087399	64088946	No
Salt germination		Msa0366890	MsG0380015027.01	Chr3	64090562	64094576	No
Salt germination	chr4__32746445	Msa0555560	MsG0480020042.01	Chr4	32721291	32721806	No
Salt germination		Msa0569390	MsG0480020043.01	Chr4	32791684	32792061	No
Salt germination		Msa0569390	MsG0480020044.01	Chr4	32793472	32793729	No
Salt germination		Msa0533760	MsG0480020045.01	Chr4	32793994	32794407	No
Salt germination	chr7__29989074	Msa1015140	MsG0780037640.01	Chr7	29941291	29942566	Yes
Salt germination		Msa1022220	MsG0780037641.01	Chr7	29945218	29947139	No
Salt germination		Msa1022220	MsG0780037642.01	Chr7	29947213	29949363	No
Salt germination		NA	MsG0780037643.01	Chr7	29958054	29958428	No
Salt germination		Msa1016610	MsG0780037644.01	Chr7	30021265	30022533	No
Salt germination		Msa1015620	MsG0780037646.01	Chr7	30056277	30062496	No
Salt germination		Msa1003080	MsG0780037647.01	Chr7	30078926	30081085	No
Salt germination		Msa1007660	MsG0780037648.01	Chr7	30084542	30086029	No
Salt germination	chr1__28933639	Msa0005550	MsG0180001890.01	Chr1	28837935	28842467	No
Salt germination		Msa0017490	MsG0180001891.01	Chr1	28851969	28853120	No
Salt germination		Msa0017510	MsG0180001892.01	Chr1	28876056	28881752	No
Salt germination		Msa0002280	MsG0180001893.01	Chr1	28902764	28905742	No
Salt germination		Msa0002280	MsG0180001894.01	Chr1	28908406	28908825	No
Salt germination		Msa0002280	MsG0180001895.01	Chr1	28962960	28965164	No
Salt germination		Msa0022860	MsG0180001896.01	Chr1	28974736	28975248	No
Salt germination		Msa0037350	MsG0180001897.01	Chr1	28979872	28980699	No
Salt germination		Msa0017450	MsG0180001899.01	Chr1	28994965	28996438	No
Salt germination		Msa0037350	MsG0180001901.01	Chr1	28999866	29000792	No
Salt germination		Msa0033400	MsG0180001902.01	Chr1	29003204	29003608	No
Salt germination	chr1__28933708	Msa0005550	MsG0180001890.01	Chr1	28837935	28842467	No
Salt germination		Msa0017490	MsG0180001891.01	Chr1	28851969	28853120	No
Salt germination		Msa0017510	MsG0180001892.01	Chr1	28876056	28881752	No
Salt germination		Msa0002280	MsG0180001893.01	Chr1	28902764	28905742	No
Salt germination		Msa0002280	MsG0180001894.01	Chr1	28908406	28908825	No
Salt germination		Msa0002280	MsG0180001895.01	Chr1	28962960	28965164	No
Salt germination		Msa0022860	MsG0180001896.01	Chr1	28974736	28975248	No
Salt germination		Msa0037350	MsG0180001897.01	Chr1	28979872	28980699	No
Salt germination		Msa0017450	MsG0180001899.01	Chr1	28994965	28996438	No
Salt germination		Msa0037350	MsG0180001901.01	Chr1	28999866	29000792	No
Salt germination		Msa0033400	MsG0180001902.01	Chr1	29003204	29003608	No
Salt germination	chr8__1376482	Msa1183720	MsG0880041926.01	Chr8	1297206	1305344	No
Salt germination		Msa1183710	MsG0880041927.01	Chr8	1314881	1320675	No
Salt germination		Msa1183670	MsG0880041928.01	Chr8	1331714	1336311	No
Salt germination		Msa1183710	MsG0880041929.01	Chr8	1351802	1352116	No
Salt germination		Msa1183740	MsG0880041930.01	Chr8	1361946	1369607	No
Salt germination		Msa1183730	MsG0880041931.01	Chr8	1370769	1387237	No
Salt germination		Msa1222890	MsG0880041932.01	Chr8	1417879	1418211	No
Salt germination		Msa1177980	MsG0880041933.01	Chr8	1422222	1422989	No
Salt germination		Msa1183650	MsG0880041934.01	Chr8	1431337	1434768	No
Salt germination		Msa1208700	MsG0880041935.01	Chr8	1448490	1448687	No
Salt germination		Msa1183650	MsG0880041936.01	Chr8	1458404	1461532	No
Salt germination		Msa1183640	MsG0880041938.01	Chr8	1465514	1469946	No
Salt germination	chr4__51235577	Msa0548410	MsG0480020957.01	Chr4	51177214	51179043	No
Salt germination		Msa0548420	MsG0480020958.01	Chr4	51187431	51190582	No
Salt germination		Msa0535820	MsG0480020959.01	Chr4	51213475	51217450	No
Salt germination		Msa0548430	MsG0480020960.01	Chr4	51219271	51221507	Yes
Salt germination		Msa0545150	MsG0480020961.01	Chr4	51246975	51257705	Yes
Salt germination		Msa0548450	MsG0480020962.01	Chr4	51258251	51262087	Yes
Salt germination		Msa0548450	MsG0480020963.01	Chr4	51264854	51270893	Yes
Salt germination		Msa0548460	MsG0480020964.01	Chr4	51271335	51274009	Yes
Salt germination		Msa0548470	MsG0480020965.01	Chr4	51290268	51293069	No
Salt germination		Msa0529190	MsG0480020967.01	Chr4	51316502	51316996	No
Salt germination		Msa0548480	MsG0480020968.01	Chr4	51319728	51320961	No
Salt germination		Msa0548050	MsG0480020969.01	Chr4	51332035	51332481	No
Salt germination	chr6__35761890	Msa0884310	MsG0680032178.01	Chr6	35719790	35721458	No
Salt germination		Msa0882130	MsG0680032179.01	Chr6	35725281	35725826	No
Salt germination		Msa0902770	MsG0680032181.01	Chr6	35751282	35753388	No
Salt germination		Msa0882120	MsG0680032182.01	Chr6	35766457	35767021	No
Salt germination		Msa0882120	MsG0680032183.01	Chr6	35773098	35773598	No
Salt germination		Msa0882120	MsG0680032184.01	Chr6	35818756	35824120	No
Salt germination		Msa0884270	MsG0680032185.01	Chr6	35826621	35828929	No
Salt germination		Msa0882120	MsG0680032186.01	Chr6	35836306	35840279	No
Salt germination		Msa0892090	MsG0680032187.01	Chr6	35854980	35855801	No
Salt germination		Msa0882120	MsG0680032188.01	Chr6	35857197	35861605	No
Salt germination	chr2__23921553	Msa0196170	MsG0280007969.01	Chr2	23824837	23825539	No
Salt germination		Msa0194980	MsG0280007970.01	Chr2	23831299	23831742	No
Salt germination		Msa0194980	MsG0280007971.01	Chr2	23834755	23835624	No
Salt germination		Msa0194990	MsG0280007972.01	Chr2	23838658	23839692	No
Salt germination		Msa0224610	MsG0280007973.01	Chr2	23841516	23842241	No
Salt germination		Msa0188940	MsG0280007974.01	Chr2	23846357	23847558	No
Salt germination		Msa0194810	MsG0280007975.01	Chr2	23847713	23853445	No
Salt germination		Msa0227500	MsG0280007976.01	Chr2	23868133	23876055	No
Salt germination		Msa0204980	MsG0280007977.01	Chr2	23883819	23884911	No
Salt germination		Msa0204990	MsG0280007978.01	Chr2	23890932	23892993	No
Salt germination		Msa0199770	MsG0280007981.01	Chr2	23903079	23904702	No
Salt germination		Msa0204950	MsG0280007982.01	Chr2	23931209	23933852	No
Salt germination		Msa0204950	MsG0280007983.01	Chr2	23933992	23940527	No
Salt germination		Msa0204940	MsG0280007984.01	Chr2	23941134	23957082	No
Salt germination		Msa0192440	MsG0280007985.01	Chr2	23962745	23967648	No
Salt germination		Msa0204900	MsG0280007986.01	Chr2	23982357	23993937	No
Salt germination		Msa0204900	MsG0280007987.01	Chr2	23994439	24021363	No
Salt germination	chr6__35865758	Msa0882120	MsG0680032182.01	Chr6	35766457	35767021	No
Salt germination		Msa0882120	MsG0680032183.01	Chr6	35773098	35773598	No
Salt germination		Msa0882120	MsG0680032184.01	Chr6	35818756	35824120	No
Salt germination		Msa0882120	MsG0680032185.01	Chr6	35826621	35828929	No
Salt germination		Msa0882120	MsG0680032186.01	Chr6	35836306	35840279	No
Salt germination		Msa0892090	MsG0680032187.01	Chr6	35854980	35855801	No
Salt germination		Msa0882120	MsG0680032188.01	Chr6	35857197	35861605	No
Salt germination		Msa0893570	MsG0680032189.01	Chr6	35870343	35875415	No
Salt germination		Msa0884300	MsG0680032191.01	Chr6	35886346	35890197	Yes
Salt germination		Msa0867370	MsG0680032192.01	Chr6	35910713	35912193	No
Salt germination		Msa0882130	MsG0680032193.01	Chr6	35916148	35916675	Yes
Salt germination		Msa0884420	MsG0680032194.01	Chr6	35918198	35923829	No
Salt germination		Msa0898530	MsG0680032195.01	Chr6	35962247	35963683	No
a，means the candidate gene by GWAS found in Zhongmu-4 genome ID; b, menasthe candidate gene by GWAS (highly homologous) found in Zhongmu No.1 genome and the bold cells indicate the genes near the significant SNP.
