# Supplementary material for: Genome-Wide Association Analysis Coupled With Transcriptome Analysis Reveals Candidate Genes Related to Salt Stress in Alfalfa (Medicago sativa L.)
Source: Front Plant Sci. 2022 Feb 3;12:826584. doi: 10.3389/fpls.2021.826584 (PMC8850473; doi:10.3389/fpls.2021.826584)
Supplement: Supplementary Table 10 — Primers used in this study. [file Table_10.XLSX]

## Sheet: Sheet1
Primers of sequences
Gene ID	Forward primer (5`- 3`)	Reverse primer (5`- 3`)
MsG0280010274.01	TGCAGTACAGGGTGCATTGT	GGTGGGCCACTGAATGCT
MsG0180003906.01	AGCCATTGGACTCGGTTACA	TCTTGCATTTTTCCATGGCTCTT
MsG0180003907.01	TGGGGAACCATCAAACAGAGAT	GGCCATCCAACTACTTGTGC
MsG0280011267.01	CCCAACAGTAGAGGTGAGGT	TGCAGTAGCCATATCGTGTCC
MsG0480018669.01	TGACCCCGATAAGTCTCCGA	GCTCGTGGACCTCTTGTTCA
MsG0380013687.01	TGCAACAGGTATTTGGGGGA	AGCCGACGCTGAATTATTGC
MsG0480020960.01	GAGTTTGTTTGGGCAGCCAT	AGAAACCTTGCAACATGGGC
MsG0480020961.01	TCATCACAAAGAAGCCCCAGA	AGTGAAGCCGAATTGAGTGGA
FtH3	GAAATTCGCAAGTACCAGAAGAG	CCAACAAGGTATGCCTCAGC
